# Supplementary material for: Bis{2-[bis­(3,5-dimethyl-1H-pyrazol-1-yl-κN 2)meth­yl]pyridine-κN}copper(II) dinitrate
Source: Acta Crystallogr Sect E Struct Rep Online. 2011 Nov 5;67(Pt 12):m1691. doi: 10.1107/S1600536811045636 (PMC3238617; doi:10.1107/S1600536811045636)
Supplement: Supplementary file 1 [file e-67-m1691-sup1.cif]

##############################################################################
#                                                                            #
# This CIF contains the data in a paper accepted for publication in          #
# Acta Crystallographica Section E. It conforms to the requirements of       #
# Notes for Authors for Acta Crystallographica Section E, and has been       #
# peer reviewed under the auspices of the IUCr Commission on Journals.       #
#                                                                            #
# Full details of the Crystallographic Information File format               #
# are given in the paper "The Crystallographic Information File (CIF):       #
# a New Standard Archive File for Crystallography" by S. R. Hall, F. H.      #
# Allen and I. D. Brown [Acta Cryst. (1991), A47, 655-685].                  #
#                                                                            #
# The current version of the core CIF dictionary is obtainable from          #
# ftp://ftp.iucr.org/pub/cif_core.dic.                                       #
#                                                                            #
# Software is freely available for graphical display of the structure(s)     #
# in this CIF. For information consult the CIF software page                 #
# http://www.iucr.org/resources/cif/software.                                #
#                                                                            #
# This file may be used for bona fide research purposes within the           #
# scientific community so long as proper attribution is given to the journal # 
# article from which it was obtained.                                        #
#                                                                            #
##############################################################################
data_I
_audit_creation_method     SHELXL-97
_chemical_name_systematic
;
Bis{2-[bis(3,5-dimethyl-1<i>H</i>-pyrazol-1-yl-\k<i>N</i>^2^)methyl]pyridine-
\k<i>N</i>}copper(II) dinitrate
;
_chemical_name_common     ?
_chemical_formula_moiety     'C32 H38 Cu N10 2+, 2(N O3 -)'
_chemical_formula_sum     'C32 H38 Cu N12 O6'
_chemical_formula_iupac     '[Cu (C16 H19 N5)2] (N O3)2'
_chemical_formula_weight     750.28
_chemical_melting_point     ?
_symmetry_cell_setting     monoclinic
_symmetry_space_group_name_H-M     'C 2/c'
_symmetry_space_group_name_Hall     '-C 2yc'
loop_
    _symmetry_equiv_pos_as_xyz
    'x, y, z'
    '-x, y, -z+1/2'
    'x+1/2, y+1/2, z'
    '-x+1/2, y+1/2, -z+1/2'
    '-x, -y, -z'
    'x, -y, z-1/2'
    '-x+1/2, -y+1/2, -z'
    'x+1/2, -y+1/2, z-1/2'
_cell_length_a     24.819(6)
_cell_length_b     10.918(3)
_cell_length_c     17.592(4)
_cell_angle_alpha     90.00
_cell_angle_beta     132.348(2)
_cell_angle_gamma     90.00
_cell_volume     3523.0(14)
_cell_formula_units_Z     4
_cell_measurement_reflns_used     4634
_cell_measurement_theta_min     2.20
_cell_measurement_theta_max     25.81
_cell_measurement_temperature     296(2)
_cell_special_details     ?
_exptl_crystal_description     Block
_exptl_crystal_colour     blue
_exptl_crystal_size_max     0.23
_exptl_crystal_size_mid     0.22
_exptl_crystal_size_min     0.16
_exptl_crystal_density_diffrn     1.415
_exptl_crystal_density_meas     ?
_exptl_crystal_density_method     'not measured'
_exptl_crystal_F_000     1564
_exptl_absorpt_coefficient_mu     0.681
_exptl_absorpt_correction_type     multi-scan
_exptl_absorpt_process_details     '(SADABS; Bruker, 2008)'
_exptl_absorpt_correction_T_min     0.8590
_exptl_absorpt_correction_T_max     0.8988
_exptl_special_details     ?
_diffrn_ambient_temperature     296(2)
_diffrn_radiation_type     MoK\a
_diffrn_radiation_wavelength     0.71073
_diffrn_radiation_source     'fine-focus sealed tube'
_diffrn_radiation_monochromator     graphite
_diffrn_measurement_device_type     'Bruker APEXII CCD'
_diffrn_measurement_method     '\f and \w scans'
_diffrn_detector_area_resol_mean     ?
_diffrn_reflns_number     12411
_diffrn_reflns_av_R_equivalents     0.0221
_diffrn_reflns_av_sigmaI/netI     0.0213
_diffrn_reflns_theta_min     2.17
_diffrn_reflns_theta_max     25.50
_diffrn_reflns_theta_full     25.50
_diffrn_measured_fraction_theta_max     0.997
_diffrn_measured_fraction_theta_full     0.997
_diffrn_reflns_limit_h_min     -30
_diffrn_reflns_limit_h_max     29
_diffrn_reflns_limit_k_min     -13
_diffrn_reflns_limit_k_max     13
_diffrn_reflns_limit_l_min     -20
_diffrn_reflns_limit_l_max     21
_diffrn_standards_number     ?
_diffrn_standards_interval_count     ?
_diffrn_standards_interval_time     ?
_diffrn_standards_decay_%     ?
_refine_special_details
;
Refinement of <i>F</i>^2^ against ALL reflections. The weighted <i>R</i>-factor
<i>wR</i> and goodness of fit <i>S</i> are based on <i>F</i>^2^, conventional
<i>R</i>-factors <i>R</i> are based on <i>F</i>, with <i>F</i> set to zero for
negative <i>F</i>^2^. The threshold expression of <i>F</i>^2^ >
\s(<i>F</i>^2^) is used only for calculating <i>R</i>-factors(gt) <i>etc</i>.
and is not relevant to the choice of reflections for refinement.
<i>R</i>-factors based on <i>F</i>^2^ are statistically about twice as large
as those based on <i>F</i>, and <i>R</i>- factors based on ALL data will be
even larger.
;
_reflns_number_total     3266
_reflns_number_gt     2601
_reflns_threshold_expression     I>2sigma(I)
_refine_ls_structure_factor_coef     Fsqd
_refine_ls_matrix_type     full
_refine_ls_R_factor_all     0.0540
_refine_ls_R_factor_gt     0.0358
_refine_ls_wR_factor_gt     0.0887
_refine_ls_wR_factor_ref     0.1042
_refine_ls_goodness_of_fit_ref     1.072
_refine_ls_restrained_S_all     1.072
_refine_ls_number_reflns     3266
_refine_ls_number_parameters     235
_refine_ls_number_restraints     0
_refine_ls_hydrogen_treatment     constr
_refine_ls_weighting_scheme     calc
_refine_ls_weighting_details
         'calc w=1/[\s^2^(Fo^2^)+(0.0412P)^2^+5.0393P] where P=(Fo^2^+2Fc^2^)/3'
_atom_sites_solution_hydrogens     geom
_atom_sites_solution_primary     direct
_atom_sites_solution_secondary     difmap
_refine_ls_shift/su_max     0.000
_refine_ls_shift/su_mean     0.000
_refine_diff_density_max     0.374
_refine_diff_density_min     -0.324
_refine_ls_extinction_method     none
_refine_ls_extinction_coef     ?
loop_
    _atom_type_symbol
    _atom_type_description
    _atom_type_scat_dispersion_real
    _atom_type_scat_dispersion_imag
    _atom_type_scat_source
    'C' 'C' 0.0033 0.0016
                         'International Tables Vol C Tables 4.2.6.8 and 6.1.1.4'
    'H' 'H' 0.0000 0.0000
                         'International Tables Vol C Tables 4.2.6.8 and 6.1.1.4'
    'N' 'N' 0.0061 0.0033
                         'International Tables Vol C Tables 4.2.6.8 and 6.1.1.4'
    'O' 'O' 0.0106 0.0060
                         'International Tables Vol C Tables 4.2.6.8 and 6.1.1.4'
    'Cu' 'Cu' 0.3201 1.2651
                         'International Tables Vol C Tables 4.2.6.8 and 6.1.1.4'
_computing_data_collection     'APEX2 (Bruker, 2008)'
_computing_cell_refinement     'SAINT (Bruker, 2008)'
_computing_data_reduction     'SAINT (Bruker, 2008)'
_computing_structure_solution     'SHELXS97 (Sheldrick, 2008)'
_computing_structure_refinement     'SHELXL97 (Sheldrick, 2008)'
_computing_molecular_graphics     'SHELXTL (Sheldrick, 2008)'
_computing_publication_material     'SHELXTL (Sheldrick, 2008)'
loop_
    _atom_site_type_symbol
    _atom_site_label
    _atom_site_fract_x
    _atom_site_fract_y
    _atom_site_fract_z
    _atom_site_U_iso_or_equiv
    _atom_site_adp_type
    _atom_site_calc_flag
    _atom_site_refinement_flags
    _atom_site_occupancy
    _atom_site_symmetry_multiplicity
    _atom_site_disorder_assembly
    _atom_site_disorder_group
    Cu Cu1 0.5000 -0.01320(4) 0.7500 0.03860(15) Uani d S 1 2 . .
    C C1 0.48707(15) -0.2377(2) 0.8338(2) 0.0508(7) Uani d . 1 1 . .
    H H1 0.5351 -0.2502 0.8646 0.061 Uiso calc R 1 1 . .
    C C2 0.45590(17) -0.3194(3) 0.8536(2) 0.0595(8) Uani d . 1 1 . .
    H H2 0.4828 -0.3849 0.8980 0.071 Uiso calc R 1 1 . .
    C C3 0.38457(16) -0.3035(3) 0.8069(2) 0.0598(8) Uani d . 1 1 . .
    H H3 0.3621 -0.3586 0.8183 0.072 Uiso calc R 1 1 . .
    C C4 0.34694(15) -0.2046(2) 0.7430(2) 0.0492(6) Uani d . 1 1 . .
    H H4 0.2985 -0.1920 0.7102 0.059 Uiso calc R 1 1 . .
    C C5 0.38190(13) -0.1246(2) 0.72802(18) 0.0368(5) Uani d . 1 1 . .
    C C6 0.34211(13) -0.0120(2) 0.66153(19) 0.0389(5) Uani d . 1 1 . .
    H H6 0.2941 -0.0109 0.6403 0.047 Uiso calc R 1 1 . .
    C C7 0.26736(15) -0.0142(3) 0.4692(2) 0.0554(7) Uani d . 1 1 . .
    C C8 0.28709(17) -0.0194(3) 0.4136(2) 0.0611(8) Uani d . 1 1 . .
    H H8 0.2559 -0.0196 0.3423 0.073 Uiso calc R 1 1 . .
    C C9 0.36269(16) -0.0244(2) 0.4835(2) 0.0498(7) Uani d . 1 1 . .
    C C10 0.4118(2) -0.0301(4) 0.4627(3) 0.0755(10) Uani d . 1 1 . .
    H H10A 0.4604 -0.0078 0.5237 0.113 Uiso calc R 1 1 . .
    H H10B 0.3947 0.0257 0.4082 0.113 Uiso calc R 1 1 . .
    H H10C 0.4119 -0.1119 0.4427 0.113 Uiso calc R 1 1 . .
    C C11 0.19391(19) -0.0068(5) 0.4360(3) 0.1009(15) Uani d . 1 1 . .
    H H11A 0.1859 -0.0785 0.4588 0.151 Uiso calc R 1 1 . .
    H H11B 0.1570 -0.0018 0.3623 0.151 Uiso calc R 1 1 . .
    H H11C 0.1916 0.0647 0.4655 0.151 Uiso calc R 1 1 . .
    C C12 0.35339(18) 0.1970(3) 0.7337(2) 0.0553(7) Uani d . 1 1 . .
    C C13 0.4112(2) 0.2737(3) 0.7987(3) 0.0666(9) Uani d . 1 1 . .
    H H13 0.4104 0.3487 0.8230 0.080 Uiso calc R 1 1 . .
    C C14 0.47163(17) 0.2200(2) 0.8223(2) 0.0540(7) Uani d . 1 1 . .
    C C15 0.2759(2) 0.2089(3) 0.6840(4) 0.0882(12) Uani d . 1 1 . .
    H H15A 0.2455 0.2171 0.6110 0.132 Uiso calc R 1 1 . .
    H H15B 0.2705 0.2800 0.7105 0.132 Uiso calc R 1 1 . .
    H H15C 0.2617 0.1373 0.6985 0.132 Uiso calc R 1 1 . .
    C C16 0.54737(19) 0.2688(3) 0.8906(3) 0.0773(10) Uani d . 1 1 . .
    H H16A 0.5811 0.2021 0.9172 0.116 Uiso calc R 1 1 . .
    H H16B 0.5580 0.3130 0.9465 0.116 Uiso calc R 1 1 . .
    H H16C 0.5518 0.3228 0.8520 0.116 Uiso calc R 1 1 . .
    N N1 0.45132(11) -0.14066(18) 0.77218(15) 0.0392(5) Uani d . 1 1 . .
    N N2 0.38955(12) -0.0231(2) 0.57884(16) 0.0463(5) Uani d . 1 1 . .
    N N3 0.33024(11) -0.01645(19) 0.56902(16) 0.0416(5) Uani d . 1 1 . .
    N N4 0.37949(12) 0.09956(18) 0.71912(16) 0.0420(5) Uani d . 1 1 . .
    N N5 0.45224(12) 0.11305(19) 0.77316(17) 0.0448(5) Uani d . 1 1 . .
    N N6 0.35109(14) 0.5779(2) 0.41294(19) 0.0512(6) Uani d . 1 1 . .
    O O1 0.35080(16) 0.6715(3) 0.4505(2) 0.1132(11) Uani d . 1 1 . .
    O O2 0.29475(13) 0.5446(3) 0.3289(2) 0.0896(8) Uani d . 1 1 . .
    O O3 0.40686(15) 0.5216(2) 0.4542(2) 0.1047(10) Uani d . 1 1 . .
loop_
    _atom_site_aniso_label
    _atom_site_aniso_U_11
    _atom_site_aniso_U_22
    _atom_site_aniso_U_33
    _atom_site_aniso_U_12
    _atom_site_aniso_U_13
    _atom_site_aniso_U_23
    Cu1 0.0389(3) 0.0372(2) 0.0438(3) 0.000 0.0295(2) 0.000
    C1 0.0402(15) 0.0482(15) 0.0480(16) 0.0088(12) 0.0232(14) 0.0131(12)
    C2 0.0570(19) 0.0490(16) 0.0591(19) 0.0058(13) 0.0337(16) 0.0185(14)
    C3 0.0576(19) 0.0546(17) 0.0637(19) -0.0056(14) 0.0394(17) 0.0134(14)
    C4 0.0440(15) 0.0497(15) 0.0526(16) -0.0009(12) 0.0320(14) 0.0070(13)
    C5 0.0368(13) 0.0370(12) 0.0341(13) 0.0017(10) 0.0229(12) 0.0016(10)
    C6 0.0371(13) 0.0431(13) 0.0409(13) 0.0054(11) 0.0280(12) 0.0068(11)
    C7 0.0431(16) 0.0669(18) 0.0400(15) 0.0112(14) 0.0215(14) 0.0093(13)
    C8 0.0593(19) 0.075(2) 0.0334(14) 0.0083(16) 0.0248(15) 0.0067(14)
    C9 0.0621(18) 0.0511(15) 0.0426(15) 0.0026(13) 0.0378(15) 0.0022(12)
    C10 0.085(2) 0.103(3) 0.061(2) 0.004(2) 0.059(2) 0.0016(19)
    C11 0.0434(19) 0.176(5) 0.057(2) 0.017(2) 0.0226(18) 0.004(2)
    C12 0.078(2) 0.0428(15) 0.078(2) 0.0118(14) 0.0658(19) 0.0078(14)
    C13 0.108(3) 0.0402(15) 0.096(3) -0.0011(17) 0.086(2) -0.0072(16)
    C14 0.076(2) 0.0427(15) 0.0636(19) -0.0079(14) 0.0553(18) -0.0085(13)
    C15 0.093(3) 0.062(2) 0.147(4) 0.0158(19) 0.096(3) 0.001(2)
    C16 0.088(3) 0.062(2) 0.090(3) -0.0267(18) 0.063(2) -0.0329(18)
    N1 0.0345(11) 0.0405(11) 0.0383(12) 0.0020(9) 0.0227(10) 0.0039(9)
    N2 0.0425(12) 0.0615(14) 0.0384(12) 0.0045(10) 0.0286(11) 0.0039(10)
    N3 0.0368(11) 0.0503(12) 0.0366(11) 0.0080(9) 0.0243(10) 0.0077(9)
    N4 0.0501(13) 0.0391(11) 0.0494(13) 0.0049(9) 0.0386(12) 0.0045(9)
    N5 0.0505(13) 0.0415(12) 0.0508(13) -0.0030(10) 0.0374(12) -0.0043(10)
    N6 0.0515(15) 0.0467(13) 0.0554(15) -0.0091(11) 0.0361(14) -0.0065(11)
    O1 0.103(2) 0.098(2) 0.116(2) -0.0088(17) 0.065(2) -0.0504(18)
    O2 0.0583(15) 0.0995(19) 0.0702(16) -0.0095(14) 0.0268(14) -0.0291(14)
    O3 0.0630(16) 0.0806(18) 0.098(2) 0.0121(14) 0.0247(16) -0.0141(15)
_geom_special_details
;
All e.s.d.'s (except the e.s.d. in the dihedral angle between two l.s. planes)
are estimated using the full covariance matrix. The cell e.s.d.'s are taken
into account individually in the estimation of e.s.d.'s in distances, angles
and torsion angles; correlations between e.s.d.'s in cell parameters are only
used when they are defined by crystal symmetry. An approximate (isotropic)
treatment of cell e.s.d.'s is used for estimating e.s.d.'s involving l.s.
planes.
;
loop_
    _geom_bond_atom_site_label_1
    _geom_bond_atom_site_label_2
    _geom_bond_site_symmetry_2
    _geom_bond_distance
    _geom_bond_publ_flag
    Cu1 N5 2_656 2.030(2) ?
    Cu1 N5 . 2.030(2) ?
    Cu1 N1 . 2.045(2) ?
    Cu1 N1 2_656 2.045(2) ?
    Cu1 N2 2_656 2.339(2) ?
    Cu1 N2 . 2.339(2) ?
    C1 N1 . 1.337(3) ?
    C1 C2 . 1.370(4) ?
    C1 H1 . 0.9300 ?
    C2 C3 . 1.371(4) ?
    C2 H2 . 0.9300 ?
    C3 C4 . 1.374(4) ?
    C3 H3 . 0.9300 ?
    C4 C5 . 1.376(3) ?
    C4 H4 . 0.9300 ?
    C5 N1 . 1.341(3) ?
    C5 C6 . 1.516(3) ?
    C6 N3 . 1.446(3) ?
    C6 N4 . 1.451(3) ?
    C6 H6 . 0.9800 ?
    C7 N3 . 1.352(3) ?
    C7 C8 . 1.359(4) ?
    C7 C11 . 1.495(5) ?
    C8 C9 . 1.388(4) ?
    C8 H8 . 0.9300 ?
    C9 N2 . 1.324(3) ?
    C9 C10 . 1.491(4) ?
    C10 H10A . 0.9600 ?
    C10 H10B . 0.9600 ?
    C10 H10C . 0.9600 ?
    C11 H11A . 0.9600 ?
    C11 H11B . 0.9600 ?
    C11 H11C . 0.9600 ?
    C12 N4 . 1.358(3) ?
    C12 C13 . 1.363(4) ?
    C12 C15 . 1.488(4) ?
    C13 C14 . 1.388(4) ?
    C13 H13 . 0.9300 ?
    C14 N5 . 1.334(3) ?
    C14 C16 . 1.490(4) ?
    C15 H15A . 0.9600 ?
    C15 H15B . 0.9600 ?
    C15 H15C . 0.9600 ?
    C16 H16A . 0.9600 ?
    C16 H16B . 0.9600 ?
    C16 H16C . 0.9600 ?
    N2 N3 . 1.363(3) ?
    N4 N5 . 1.369(3) ?
    N6 O3 . 1.211(3) ?
    N6 O2 . 1.219(3) ?
    N6 O1 . 1.220(3) ?
loop_
    _geom_angle_atom_site_label_1
    _geom_angle_atom_site_label_2
    _geom_angle_atom_site_label_3
    _geom_angle_site_symmetry_1
    _geom_angle_site_symmetry_3
    _geom_angle
    _geom_angle_publ_flag
    N5 Cu1 N5 2_656 . 94.48(12) ?
    N5 Cu1 N1 2_656 . 179.57(9) ?
    N5 Cu1 N1 . . 85.63(8) ?
    N5 Cu1 N1 2_656 2_656 85.63(8) ?
    N5 Cu1 N1 . 2_656 179.57(9) ?
    N1 Cu1 N1 . 2_656 94.26(12) ?
    N5 Cu1 N2 2_656 2_656 87.32(8) ?
    N5 Cu1 N2 . 2_656 96.28(8) ?
    N1 Cu1 N2 . 2_656 93.08(8) ?
    N1 Cu1 N2 2_656 2_656 83.31(8) ?
    N5 Cu1 N2 2_656 . 96.28(8) ?
    N5 Cu1 N2 . . 87.32(8) ?
    N1 Cu1 N2 . . 83.31(8) ?
    N1 Cu1 N2 2_656 . 93.08(8) ?
    N2 Cu1 N2 2_656 . 174.72(11) ?
    N1 C1 C2 . . 122.8(3) ?
    N1 C1 H1 . . 118.6 ?
    C2 C1 H1 . . 118.6 ?
    C1 C2 C3 . . 119.2(3) ?
    C1 C2 H2 . . 120.4 ?
    C3 C2 H2 . . 120.4 ?
    C2 C3 C4 . . 118.8(3) ?
    C2 C3 H3 . . 120.6 ?
    C4 C3 H3 . . 120.6 ?
    C3 C4 C5 . . 119.2(3) ?
    C3 C4 H4 . . 120.4 ?
    C5 C4 H4 . . 120.4 ?
    N1 C5 C4 . . 122.4(2) ?
    N1 C5 C6 . . 117.9(2) ?
    C4 C5 C6 . . 119.7(2) ?
    N3 C6 N4 . . 111.33(19) ?
    N3 C6 C5 . . 111.97(19) ?
    N4 C6 C5 . . 111.4(2) ?
    N3 C6 H6 . . 107.3 ?
    N4 C6 H6 . . 107.3 ?
    C5 C6 H6 . . 107.3 ?
    N3 C7 C8 . . 105.9(3) ?
    N3 C7 C11 . . 123.1(3) ?
    C8 C7 C11 . . 131.1(3) ?
    C7 C8 C9 . . 107.0(3) ?
    C7 C8 H8 . . 126.5 ?
    C9 C8 H8 . . 126.5 ?
    N2 C9 C8 . . 110.4(2) ?
    N2 C9 C10 . . 121.0(3) ?
    C8 C9 C10 . . 128.7(3) ?
    C9 C10 H10A . . 109.5 ?
    C9 C10 H10B . . 109.5 ?
    H10A C10 H10B . . 109.5 ?
    C9 C10 H10C . . 109.5 ?
    H10A C10 H10C . . 109.5 ?
    H10B C10 H10C . . 109.5 ?
    C7 C11 H11A . . 109.5 ?
    C7 C11 H11B . . 109.5 ?
    H11A C11 H11B . . 109.5 ?
    C7 C11 H11C . . 109.5 ?
    H11A C11 H11C . . 109.5 ?
    H11B C11 H11C . . 109.5 ?
    N4 C12 C13 . . 105.8(3) ?
    N4 C12 C15 . . 123.3(3) ?
    C13 C12 C15 . . 130.8(3) ?
    C12 C13 C14 . . 107.9(3) ?
    C12 C13 H13 . . 126.1 ?
    C14 C13 H13 . . 126.1 ?
    N5 C14 C13 . . 109.3(3) ?
    N5 C14 C16 . . 123.0(3) ?
    C13 C14 C16 . . 127.7(3) ?
    C12 C15 H15A . . 109.5 ?
    C12 C15 H15B . . 109.5 ?
    H15A C15 H15B . . 109.5 ?
    C12 C15 H15C . . 109.5 ?
    H15A C15 H15C . . 109.5 ?
    H15B C15 H15C . . 109.5 ?
    C14 C16 H16A . . 109.5 ?
    C14 C16 H16B . . 109.5 ?
    H16A C16 H16B . . 109.5 ?
    C14 C16 H16C . . 109.5 ?
    H16A C16 H16C . . 109.5 ?
    H16B C16 H16C . . 109.5 ?
    C1 N1 C5 . . 117.7(2) ?
    C1 N1 Cu1 . . 122.61(17) ?
    C5 N1 Cu1 . . 119.60(15) ?
    C9 N2 N3 . . 105.1(2) ?
    C9 N2 Cu1 . . 141.70(19) ?
    N3 N2 Cu1 . . 112.94(15) ?
    C7 N3 N2 . . 111.6(2) ?
    C7 N3 C6 . . 130.0(2) ?
    N2 N3 C6 . . 118.4(2) ?
    C12 N4 N5 . . 111.0(2) ?
    C12 N4 C6 . . 128.9(2) ?
    N5 N4 C6 . . 119.95(19) ?
    C14 N5 N4 . . 106.0(2) ?
    C14 N5 Cu1 . . 136.0(2) ?
    N4 N5 Cu1 . . 117.58(15) ?
    O3 N6 O2 . . 119.3(3) ?
    O3 N6 O1 . . 121.5(3) ?
    O2 N6 O1 . . 119.1(3) ?
loop_
    _geom_torsion_atom_site_label_1
    _geom_torsion_atom_site_label_2
    _geom_torsion_atom_site_label_3
    _geom_torsion_atom_site_label_4
    _geom_torsion_site_symmetry_1
    _geom_torsion_site_symmetry_2
    _geom_torsion_site_symmetry_3
    _geom_torsion_site_symmetry_4
    _geom_torsion
    _geom_torsion_publ_flag
    N1 C1 C2 C3 . . . . 1.4(5) ?
    C1 C2 C3 C4 . . . . -1.0(5) ?
    C2 C3 C4 C5 . . . . -0.2(4) ?
    C3 C4 C5 N1 . . . . 1.3(4) ?
    C3 C4 C5 C6 . . . . -177.2(3) ?
    N1 C5 C6 N3 . . . . 67.1(3) ?
    C4 C5 C6 N3 . . . . -114.3(3) ?
    N1 C5 C6 N4 . . . . -58.3(3) ?
    C4 C5 C6 N4 . . . . 120.3(2) ?
    N3 C7 C8 C9 . . . . -0.2(3) ?
    C11 C7 C8 C9 . . . . 179.6(4) ?
    C7 C8 C9 N2 . . . . 0.3(3) ?
    C7 C8 C9 C10 . . . . -179.5(3) ?
    N4 C12 C13 C14 . . . . -0.1(3) ?
    C15 C12 C13 C14 . . . . -179.6(3) ?
    C12 C13 C14 N5 . . . . 0.3(3) ?
    C12 C13 C14 C16 . . . . -179.8(3) ?
    C2 C1 N1 C5 . . . . -0.4(4) ?
    C2 C1 N1 Cu1 . . . . 176.1(2) ?
    C4 C5 N1 C1 . . . . -1.0(4) ?
    C6 C5 N1 C1 . . . . 177.6(2) ?
    C4 C5 N1 Cu1 . . . . -177.61(19) ?
    C6 C5 N1 Cu1 . . . . 1.0(3) ?
    N5 Cu1 N1 C1 . . . . -133.1(2) ?
    N1 Cu1 N1 C1 2_656 . . . 46.47(18) ?
    N2 Cu1 N1 C1 2_656 . . . -37.0(2) ?
    N2 Cu1 N1 C1 . . . . 139.1(2) ?
    N5 Cu1 N1 C5 . . . . 43.32(18) ?
    N1 Cu1 N1 C5 2_656 . . . -137.1(2) ?
    N2 Cu1 N1 C5 2_656 . . . 139.39(18) ?
    N2 Cu1 N1 C5 . . . . -44.48(18) ?
    C8 C9 N2 N3 . . . . -0.4(3) ?
    C10 C9 N2 N3 . . . . 179.5(3) ?
    C8 C9 N2 Cu1 . . . . -173.9(2) ?
    C10 C9 N2 Cu1 . . . . 5.9(5) ?
    N5 Cu1 N2 C9 2_656 . . . 40.4(3) ?
    N5 Cu1 N2 C9 . . . . 134.6(3) ?
    N1 Cu1 N2 C9 . . . . -139.5(3) ?
    N1 Cu1 N2 C9 2_656 . . . -45.6(3) ?
    N5 Cu1 N2 N3 2_656 . . . -132.84(17) ?
    N5 Cu1 N2 N3 . . . . -38.62(17) ?
    N1 Cu1 N2 N3 . . . . 47.29(16) ?
    N1 Cu1 N2 N3 2_656 . . . 141.22(17) ?
    C8 C7 N3 N2 . . . . 0.0(3) ?
    C11 C7 N3 N2 . . . . -179.8(3) ?
    C8 C7 N3 C6 . . . . 179.4(2) ?
    C11 C7 N3 C6 . . . . -0.4(5) ?
    C9 N2 N3 C7 . . . . 0.2(3) ?
    Cu1 N2 N3 C7 . . . . 175.91(18) ?
    C9 N2 N3 C6 . . . . -179.3(2) ?
    Cu1 N2 N3 C6 . . . . -3.6(3) ?
    N4 C6 N3 C7 . . . . -114.3(3) ?
    C5 C6 N3 C7 . . . . 120.3(3) ?
    N4 C6 N3 N2 . . . . 65.1(3) ?
    C5 C6 N3 N2 . . . . -60.3(3) ?
    C13 C12 N4 N5 . . . . -0.1(3) ?
    C15 C12 N4 N5 . . . . 179.4(3) ?
    C13 C12 N4 C6 . . . . 176.1(2) ?
    C15 C12 N4 C6 . . . . -4.4(4) ?
    N3 C6 N4 C12 . . . . 110.1(3) ?
    C5 C6 N4 C12 . . . . -124.1(3) ?
    N3 C6 N4 N5 . . . . -74.0(3) ?
    C5 C6 N4 N5 . . . . 51.8(3) ?
    C13 C14 N5 N4 . . . . -0.4(3) ?
    C16 C14 N5 N4 . . . . 179.8(3) ?
    C13 C14 N5 Cu1 . . . . 171.5(2) ?
    C16 C14 N5 Cu1 . . . . -8.3(5) ?
    C12 N4 N5 C14 . . . . 0.3(3) ?
    C6 N4 N5 C14 . . . . -176.3(2) ?
    C12 N4 N5 Cu1 . . . . -173.37(17) ?
    C6 N4 N5 Cu1 . . . . 10.0(3) ?
    N5 Cu1 N5 C14 2_656 . . . -40.8(2) ?
    N1 Cu1 N5 C14 . . . . 139.7(3) ?
    N2 Cu1 N5 C14 2_656 . . . 47.0(3) ?
    N2 Cu1 N5 C14 . . . . -136.9(3) ?
    N5 Cu1 N5 N4 2_656 . . . 130.4(2) ?
    N1 Cu1 N5 N4 . . . . -49.17(17) ?
    N2 Cu1 N5 N4 2_656 . . . -141.80(17) ?
    N2 Cu1 N5 N4 . . . . 34.32(17) ?
loop_
    _geom_hbond_atom_site_label_D
    _geom_hbond_atom_site_label_H
    _geom_hbond_atom_site_label_A
    _geom_hbond_site_symmetry_A
    _geom_hbond_distance_DH
    _geom_hbond_distance_HA
    _geom_hbond_distance_DA
    _geom_hbond_angle_DHA
    _geom_hbond_publ_flag
    C2 H2 O3 2_646 0.93 2.39 3.245(4) 153 y
    C8 H8 O2 4_545 0.93 2.46 3.338(4) 158 y
    C15 H15c O2 7_556 0.96 2.29 3.202(6) 159 y
data_global
_journal_date_recd_electronic     2011-10-19
_journal_date_accepted     2011-10-31
_journal_name_full     'Acta Crystallographica, Section E'
_journal_year     2011
_journal_volume     67
_journal_issue     12
_journal_page_first     m1691
_journal_page_last     m1691
_journal_paper_category     QM
_journal_coeditor_code     FF2036
_publ_contact_author_name     'Jia-Cheng Liu'
_publ_contact_author_address
;
Key Laboratory of Polymer Materials of Gansu Province
Key Laboratory of Bioelectrochemistry & Environmental Analysis of
Gansu College of Chemistry and Chemical Engineering
Northwest Normal University
Lanzhou 730070
People's Republic of China
;
_publ_contact_author_email     jcliu8@nwnu.edu.cn
_publ_contact_author_fax     ?
_publ_contact_author_phone     ?
_publ_section_title
;\
Bis{2-[bis(3,5-dimethyl-1<i>H</i>-pyrazol-1-yl-\k<i>N</i>^2^)methyl]pyridine-\
\k<i>N</i>}copper(II) dinitrate
;
loop_
    _publ_author_name
    _publ_author_footnote
    _publ_author_address
    'Liu, Jia-Cheng' .
;
Key Laboratory of Polymer Materials of Gansu Province
Key Laboratory of Bioelectrochemistry & Environmental Analysis of
Gansu College of Chemistry and Chemical Engineering
Northwest Normal University
Lanzhou 730070
People's Republic of China
;
    'Guo, Guo-Zhe' .
;
Key Laboratory of Polymer Materials of Gansu Province
Key Laboratory of Bioelectrochemistry & Environmental Analysis of
Gansu College of Chemistry and Chemical Engineering
Northwest Normal University
Lanzhou 730070
People's Republic of China
;
    'Xiao, Chao-Hu' .
;
Key Laboratory of Polymer Materials of Gansu Province
Key Laboratory of Bioelectrochemistry & Environmental Analysis of
Gansu College of Chemistry and Chemical Engineering
Northwest Normal University
Lanzhou 730070
People's Republic of China
;
    'Song, Xue-Yan' .
;
Key Laboratory of Polymer Materials of Gansu Province
Key Laboratory of Bioelectrochemistry & Environmental Analysis of
Gansu College of Chemistry and Chemical Engineering
Northwest Normal University
Lanzhou 730070
People's Republic of China
;
    'Li, Meng' .
;
Key Laboratory of Polymer Materials of Gansu Province
Key Laboratory of Bioelectrochemistry & Environmental Analysis of
Gansu College of Chemistry and Chemical Engineering
Northwest Normal University
Lanzhou 730070
People's Republic of China
;
