# Supplementary material for: Bis{2-[bis­(3,5-dimethyl-1H-pyrazol-1-yl-κN 2)meth­yl]pyridine-κN}copper(II) dinitrate
Source: Acta Crystallogr Sect E Struct Rep Online. 2011 Nov 5;67(Pt 12):m1691. doi: 10.1107/S1600536811045636 (PMC3238617; doi:10.1107/S1600536811045636)
Supplement: Supplementary file 2 [file e-67-m1691-Isup2.hkl]

# 
# h,k,l, Fc-squared, Fo-squared, sigma(Fo-squared) and status flag 
# 
data_I
_shelx_title ' C2c in C2/c' 
_shelx_refln_list_code          4 
_shelx_F_calc_maximum      370.86 
_exptl_crystal_F_000      1564.00 
_reflns_d_resolution_high  0.8255 
 
loop_ 
 _symmetry_equiv_pos_as_xyz 
 'x, y, z' 
 '-x, y, -z+1/2' 
 'x+1/2, y+1/2, z' 
 '-x+1/2, y+1/2, -z+1/2' 
 '-x, -y, -z' 
 'x, -y, z-1/2' 
 '-x+1/2, -y+1/2, -z' 
 'x+1/2, -y+1/2, z-1/2' 
 
_cell_length_a    24.8193 
_cell_length_b    10.9176 
_cell_length_c    17.5918 
_cell_angle_alpha  90.000 
_cell_angle_beta  132.348 
_cell_angle_gamma  90.000 
 
_shelx_F_squared_multiplier     1.000 
 
loop_ 
 _refln_index_h 
 _refln_index_k 
 _refln_index_l 
 _refln_F_squared_calc 
 _refln_F_squared_meas 
 _refln_F_squared_sigma 
 _refln_observed_status 
   2   0   0    11797.09    11619.09    128.18 o 
   4   0   0    10705.84    11489.29     95.80 o 
   6   0   0    13274.78    13459.35    116.97 o 
   8   0   0    11209.38    11076.25    107.43 o 
  10   0   0      607.01      493.19     44.73 o 
  12   0   0       38.01      112.70     18.39 o 
  14   0   0     1404.87     1355.46     48.07 o 
  16   0   0       26.18       22.03     24.03 o 
  18   0   0     2381.25     2379.54     65.77 o 
  20   0   0     1765.15     1780.36    171.58 o 
  22   0   0      127.05      134.86     54.74 o 
   1   1   0    73138.58    67154.93    698.32 o 
   3   1   0     2595.01     3015.01     22.65 o 
   5   1   0     1667.47     1465.67     15.20 o 
   7   1   0    14657.67    14318.81     76.64 o 
   9   1   0     6875.66     6828.28     46.23 o 
  11   1   0       22.28       23.29      9.80 o 
  13   1   0     2600.86     2614.69     39.85 o 
  15   1   0       50.02       62.26     15.42 o 
  17   1   0     4975.19     5096.63     66.68 o 
  19   1   0     1034.89      947.30     34.98 o 
  21   1   0       20.05       -0.33     30.67 o 
   0   2   0    51665.93    52814.77    533.47 o 
   2   2   0    17821.14    18836.37     81.67 o 
   4   2   0      373.87      539.08     11.35 o 
   6   2   0     3796.06     4355.90     28.72 o 
   8   2   0     2403.74     2512.10     22.11 o 
  10   2   0    18218.15    18332.76     89.00 o 
  12   2   0     4052.31     3955.33     47.68 o 
  14   2   0     1593.09     1599.54     34.62 o 
  16   2   0      747.99      776.45     29.02 o 
  18   2   0      828.38      868.08     33.44 o 
  20   2   0      447.25      407.51     35.02 o 
   1   3   0    17728.41    17218.73     85.65 o 
   3   3   0      208.34      218.61     13.25 o 
   5   3   0     2328.98     2208.18     24.78 o 
   7   3   0    13729.02    13145.74     73.65 o 
   9   3   0     3655.31     3786.72     37.52 o 
  11   3   0     2119.87     2065.18     34.28 o 
  13   3   0     4808.91     4938.84     64.93 o 
  15   3   0       52.59       35.40     16.33 o 
  17   3   0     1491.46     1589.73     39.55 o 
  19   3   0      434.55      385.94     30.84 o 
  21   3   0       19.81       14.94     26.42 o 
   0   4   0    92127.06    92424.82    844.53 o 
   2   4   0       31.22       15.70      5.04 o 
   4   4   0     8324.78     7945.89     47.19 o 
   6   4   0     6582.63     6605.67     43.48 o 
   8   4   0     3419.86     3207.96     29.91 o 
  10   4   0    11132.48    11345.21     82.63 o 
  12   4   0     7913.76     8209.71    112.20 o 
  14   4   0     2136.84     2227.44     42.40 o 
  16   4   0       11.53      -19.33     16.61 o 
  18   4   0      210.71      242.77     25.65 o 
  20   4   0      245.48      258.14     33.90 o 
   1   5   0     2301.95     2161.44     24.14 o 
   3   5   0      353.68      481.65     14.72 o 
   5   5   0    23538.26    24616.04    128.26 o 
   7   5   0    11774.82    11797.70     75.81 o 
   9   5   0     1636.84     1570.15     25.98 o 
  11   5   0     1340.64     1367.88     31.65 o 
  13   5   0    11825.01    11893.24    117.82 o 
  15   5   0      183.19      155.27     22.66 o 
  17   5   0       35.62       17.35     20.01 o 
  19   5   0      438.71      441.52     36.96 o 
   0   6   0    19205.32    18076.00    129.86 o 
   2   6   0       31.07       10.17      6.90 o 
   4   6   0      395.03      341.97     19.64 o 
   6   6   0     2530.91     2657.74     37.45 o 
   8   6   0      965.03      881.08     21.46 o 
  10   6   0      836.86      772.15     19.60 o 
  12   6   0     1691.69     1562.03     36.26 o 
  14   6   0      360.10      369.76     25.59 o 
  16   6   0       92.43       95.19     24.64 o 
  18   6   0      694.53      613.10     47.18 o 
   1   7   0     7745.73     7221.48     51.31 o 
   3   7   0      356.79      279.57     13.18 o 
   5   7   0      803.12      651.21     17.39 o 
   7   7   0      554.03      543.28     20.09 o 
   9   7   0      360.92      370.37     25.48 o 
  11   7   0      124.55      127.00     18.17 o 
  13   7   0      267.63      268.45     27.98 o 
  15   7   0      100.64       92.13     26.21 o 
  17   7   0      732.71      719.70     61.68 o 
   0   8   0     6234.96     6062.81     69.32 o 
   2   8   0     3958.22     4082.49     39.49 o 
   4   8   0     1927.92     2063.98     38.22 o 
   6   8   0      305.90      259.17     16.97 o 
   8   8   0      519.25      539.77     21.65 o 
  10   8   0     1179.52     1247.74     37.32 o 
  12   8   0      315.09      319.32     29.76 o 
  14   8   0       17.93        5.09     23.26 o 
  16   8   0      430.29      433.96     37.46 o 
   1   9   0     5521.70     5626.73     56.66 o 
   3   9   0       18.59        6.77     13.11 o 
   5   9   0     2023.69     2045.73     35.50 o 
   7   9   0     1862.31     1885.63     35.21 o 
   9   9   0      575.28      564.57     24.70 o 
  11   9   0       26.47        3.96     18.09 o 
  13   9   0      265.30      228.36     35.32 o 
  15   9   0       97.26       54.98     28.26 o 
   0  10   0     3898.50     3962.96    166.90 o 
   2  10   0       38.01       41.43     18.78 o 
   4  10   0       22.26       -2.48     17.34 o 
   6  10   0      882.86      892.52     28.37 o 
   8  10   0     1122.57     1098.58     31.47 o 
  10  10   0       32.87       16.62     17.08 o 
  12  10   0      157.86      189.36     39.28 o 
  14  10   0       80.40       26.70     34.90 o 
   1  11   0       35.45      -22.32     19.50 o 
   3  11   0        4.80      -28.28     18.85 o 
   5  11   0      114.63      118.93     23.76 o 
   7  11   0       83.36       50.15     21.17 o 
   9  11   0      175.19      154.02     24.38 o 
  11  11   0      265.27      237.89     32.52 o 
   0  12   0        1.42      -14.77     29.22 o 
   2  12   0       65.29       66.16     24.17 o 
   4  12   0      176.17      181.53     27.93 o 
   6  12   0      299.29      321.37     29.50 o 
   8  12   0       31.74       41.21     23.18 o 
   1  13   0        2.21       -8.50     22.82 o 
   3  13   0      342.61      335.84     31.20 o 
 -23   1   1       15.00      -12.60     25.27 o 
 -21   1   1        0.31      -24.96     18.48 o 
 -19   1   1       30.88       12.21     17.74 o 
 -17   1   1      486.70      472.56     25.26 o 
 -15   1   1      663.12      599.60     24.31 o 
 -13   1   1       73.31       99.59     13.10 o 
 -11   1   1       17.65       -2.20      8.46 o 
  -9   1   1        0.24       -7.17      6.32 o 
  -7   1   1     3552.02     3710.84     34.02 o 
  -5   1   1    10755.12    10458.04     63.71 o 
  -3   1   1     3042.41     3252.57     27.98 o 
  -1   1   1     1081.29     1224.52     12.33 o 
   1   1   1     4050.44     4184.92     24.31 o 
   3   1   1     1396.09     1340.01     12.10 o 
   5   1   1     8579.30     8537.18     44.09 o 
   7   1   1     3884.58     4054.68     27.75 o 
   9   1   1       73.38       61.92      8.33 o 
  11   1   1      854.35      754.78     22.72 o 
  13   1   1      172.63      149.39     16.04 o 
  15   1   1      100.48       86.30     17.06 o 
  17   1   1      249.38      252.05     23.94 o 
  19   1   1      224.80      238.03     47.40 o 
  21   1   1        0.61       -3.34     32.10 o 
 -22   2   1       38.68      -14.45     21.74 o 
 -20   2   1      181.93      207.13     24.90 o 
 -18   2   1      159.77      192.21     21.92 o 
 -16   2   1      319.08      300.50     29.29 o 
 -14   2   1      121.47       87.34     14.66 o 
 -12   2   1     2262.95     2241.11     43.92 o 
 -10   2   1      956.04     1142.60     21.00 o 
  -8   2   1      984.04      917.26     12.58 o 
  -6   2   1     6859.17     7035.46     41.82 o 
  -4   2   1     2731.17     2667.87     18.97 o 
  -2   2   1     1076.09     1328.30     13.47 o 
   0   2   1      294.70      349.07      6.27 o 
   2   2   1      217.26      233.66     12.54 o 
   4   2   1     4372.17     4277.52     27.95 o 
   6   2   1       27.61       20.88      4.96 o 
   8   2   1        5.35       -7.60      5.06 o 
  10   2   1       36.14       20.97      8.32 o 
  12   2   1       26.78       13.37     13.11 o 
  14   2   1      515.29      475.11     46.64 o 
  16   2   1      172.08      164.74     20.72 o 
  18   2   1        2.43      -15.93     20.93 o 
  20   2   1       72.45       69.65     41.39 o 
 -21   3   1       65.89       30.72     21.49 o 
 -19   3   1        5.15      -17.73     17.93 o 
 -17   3   1       43.32       27.09     18.01 o 
 -15   3   1        9.13        4.07     24.86 o 
 -13   3   1       84.95      116.67     15.21 o 
 -11   3   1      294.37      339.58     23.69 o 
  -9   3   1       30.19       27.48      6.16 o 
  -7   3   1       88.21      186.11      8.46 o 
  -5   3   1       50.61       92.40      6.46 o 
  -3   3   1     9145.25     9512.08     61.52 o 
  -1   3   1    19590.88    21083.84     92.68 o 
   1   3   1    15019.78    15489.03     72.08 o 
   3   3   1      140.84       85.01      6.17 o 
   5   3   1       12.91       16.09      5.16 o 
   7   3   1        2.29       -0.90      5.51 o 
   9   3   1       20.55       10.22      6.70 o 
  11   3   1      343.39      332.33     20.81 o 
  13   3   1       92.60       98.38     16.97 o 
  15   3   1      131.85       93.22     18.63 o 
  17   3   1      211.66      217.25     27.29 o 
  19   3   1        1.01      -16.27     30.04 o 
 -22   4   1        0.58      -41.02     27.35 o 
 -20   4   1       82.90       64.95     21.98 o 
 -18   4   1      277.34      282.33     25.00 o 
 -16   4   1        9.18      -19.60     15.98 o 
 -14   4   1      697.67      669.55     26.64 o 
 -12   4   1       64.47       61.81     15.50 o 
 -10   4   1      880.41      820.09     17.82 o 
  -8   4   1      464.18      424.36     12.61 o 
  -6   4   1       51.06       70.88     11.54 o 
  -4   4   1       32.70       42.68      7.45 o 
  -2   4   1       77.32      104.68      7.44 o 
   0   4   1     5953.10     5866.80     36.87 o 
   2   4   1      966.85     1019.20     16.40 o 
   4   4   1     3568.89     3788.76     30.39 o 
   6   4   1     2970.96     3103.48     28.79 o 
   8   4   1     1055.89     1038.98     20.07 o 
  10   4   1      786.61      739.98     19.77 o 
  12   4   1      102.48      111.32     16.61 o 
  14   4   1        2.00       -3.71     15.70 o 
  16   4   1       40.37       -5.15     18.93 o 
  18   4   1        3.02      -35.37     23.58 o 
  20   4   1        0.41      -46.67     31.11 o 
 -21   5   1        0.61      -37.68     25.12 o 
 -19   5   1        2.92        2.80     23.33 o 
 -17   5   1       78.68       33.97     19.15 o 
 -15   5   1      164.35      183.03     20.81 o 
 -13   5   1     1938.31     1986.55     38.24 o 
 -11   5   1     2891.93     2940.42     34.00 o 
  -9   5   1        5.02       -1.12      7.63 o 
  -7   5   1     3913.75     4025.27     39.84 o 
  -5   5   1     1092.54     1053.12     16.68 o 
  -3   5   1     4237.90     4026.12     34.05 o 
  -1   5   1     2935.99     2849.79     25.74 o 
   1   5   1     8940.45     9717.49     86.42 o 
   3   5   1      210.76      199.13      9.83 o 
   5   5   1     1342.43     1591.90     22.18 o 
   7   5   1     6639.41     7028.26     50.13 o 
   9   5   1      788.92      694.96     22.50 o 
  11   5   1     1528.96     1430.57     33.63 o 
  13   5   1      704.78      708.00     28.99 o 
  15   5   1       22.53      -13.38     17.90 o 
  17   5   1      333.77      345.40     46.05 o 
  19   5   1       55.54        6.90     27.10 o 
 -20   6   1      346.84      380.15     36.74 o 
 -18   6   1      124.30      134.05     28.50 o 
 -16   6   1       72.27       87.96     33.40 o 
 -14   6   1      468.32      422.00     29.78 o 
 -12   6   1     1534.78     1569.03     32.48 o 
 -10   6   1     2026.96     1937.97     27.06 o 
  -8   6   1      422.71      417.43     14.60 o 
  -6   6   1     1824.98     1742.23     23.52 o 
  -4   6   1      312.68      328.79     15.13 o 
  -2   6   1     3448.69     3296.98     32.97 o 
   0   6   1     2263.19     2102.97     24.24 o 
   2   6   1        7.80        7.98      7.18 o 
   4   6   1      205.52      244.23     13.45 o 
   6   6   1     1787.01     1875.45     25.55 o 
   8   6   1      114.65      101.79     11.18 o 
  10   6   1      168.86      114.74     15.95 o 
  12   6   1     1239.55     1293.06     34.84 o 
  14   6   1      459.92      421.93     36.81 o 
  16   6   1      287.37      267.14     26.67 o 
  18   6   1       36.95       32.16     33.00 o 
 -19   7   1      411.63      416.29     38.09 o 
 -17   7   1      506.16      471.04     83.33 o 
 -15   7   1      115.06      149.50     27.37 o 
 -13   7   1       31.52       16.02     23.60 o 
 -11   7   1      116.95      127.02     14.63 o 
  -9   7   1       30.66       -0.61     11.18 o 
  -7   7   1      206.75      152.27     12.21 o 
  -5   7   1      345.41      344.78     22.89 o 
  -3   7   1     2348.17     2477.04     28.34 o 
  -1   7   1    14996.33    15600.27     94.31 o 
   1   7   1       16.25       19.82      9.57 o 
   3   7   1      398.99      365.08     15.54 o 
   5   7   1      359.43      340.41     15.44 o 
   7   7   1     1154.77     1058.65     27.67 o 
   9   7   1        8.32      -16.66     11.10 o 
  11   7   1       20.59       32.36     18.94 o 
  13   7   1       34.97        0.53     21.83 o 
  15   7   1       14.12       17.49     29.93 o 
  17   7   1      254.69      288.85     43.83 o 
 -18   8   1      457.05      467.49     51.02 o 
 -16   8   1      191.49      161.23     29.78 o 
 -14   8   1      119.36       82.62     31.11 o 
 -12   8   1      220.80      206.82     27.17 o 
 -10   8   1      585.03      652.46     23.29 o 
  -8   8   1      590.50      575.46     21.87 o 
  -6   8   1      136.75      134.79     18.00 o 
  -4   8   1        4.17        1.39     11.58 o 
  -2   8   1     3320.79     3523.07     36.52 o 
   0   8   1     4502.92     4471.88     41.45 o 
   2   8   1       57.19       42.34     11.46 o 
   4   8   1     1636.28     1632.29     28.75 o 
   6   8   1     1277.62     1342.53     27.63 o 
   8   8   1      599.74      581.42     27.39 o 
  10   8   1      148.01      185.79     18.24 o 
  12   8   1       12.43       22.70     28.32 o 
  14   8   1       23.78      -34.05     22.70 o 
  16   8   1      312.21      335.75     98.81 o 
 -17   9   1      149.74      143.67     31.32 o 
 -15   9   1       49.13       15.78     30.67 o 
 -13   9   1      467.72      488.76     35.70 o 
 -11   9   1      279.64      323.89     21.94 o 
  -9   9   1      161.50       97.20     19.60 o 
  -7   9   1      846.11      831.26     26.20 o 
  -5   9   1      643.68      712.32     24.37 o 
  -3   9   1      772.53      721.01     24.19 o 
  -1   9   1     6562.15     6210.06     60.07 o 
   1   9   1      213.77      328.70     19.48 o 
   3   9   1       74.78       73.04     15.31 o 
   5   9   1      729.50      692.26     24.36 o 
   7   9   1     3080.86     3191.18     45.16 o 
   9   9   1      492.81      577.05     39.23 o 
  11   9   1       10.02        1.06     18.94 o 
  13   9   1       65.04       -2.57     31.53 o 
  15   9   1      190.94      293.30     42.95 o 
 -14  10   1       79.14       77.47     27.96 o 
 -12  10   1       91.87       85.78     31.22 o 
 -10  10   1      889.04      868.32     29.46 o 
  -8  10   1     1380.08     1367.94     33.63 o 
  -6  10   1      105.71       89.96     17.65 o 
  -4  10   1      137.10       89.17     19.98 o 
  -2  10   1     3644.89     3741.96     60.71 o 
   0  10   1     2170.99     2191.41     51.07 o 
   2  10   1       50.04       45.00     17.85 o 
   4  10   1      451.06      499.50     28.47 o 
   6  10   1      725.47      717.87     31.08 o 
   8  10   1       60.63       32.65     19.52 o 
  10  10   1      183.83      180.62     24.78 o 
  12  10   1      547.46      532.36     38.28 o 
 -13  11   1      446.14      547.65     41.02 o 
 -11  11   1      554.46      537.35     46.45 o 
  -9  11   1      147.62      138.77     24.29 o 
  -7  11   1      914.85      944.31     35.62 o 
  -5  11   1      176.67      222.93     25.83 o 
  -3  11   1       67.12       71.79     21.31 o 
  -1  11   1      791.99      744.67     42.59 o 
   1  11   1        4.69      -26.41     18.62 o 
   3  11   1       26.41      -27.70     18.47 o 
   5  11   1       62.94       81.95     22.75 o 
   7  11   1      735.56      756.50     33.79 o 
   9  11   1      242.58      232.77     26.49 o 
  11  11   1      350.77      450.20     45.20 o 
 -10  12   1      436.60      418.17     33.15 o 
  -8  12   1      240.61      220.21     27.60 o 
  -6  12   1      559.75      596.79     34.68 o 
  -4  12   1      152.25      148.93     24.45 o 
  -2  12   1      328.05      261.36     28.49 o 
   0  12   1       36.65      -24.07     21.80 o 
   2  12   1       78.41      -12.58     21.38 o 
   4  12   1      537.18      574.44     34.02 o 
   6  12   1      600.00      670.82     35.87 o 
   8  12   1      102.54      131.22     37.00 o 
  -3  13   1      338.78      310.00     31.69 o 
  -1  13   1      645.08      507.94     63.76 o 
   1  13   1        6.09      -13.42     23.26 o 
   3  13   1      369.35      380.17     32.62 o 
 -24   0   2      216.80      182.83     37.73 o 
 -22   0   2       12.12       -2.67     26.90 o 
 -20   0   2     2206.93     2193.63     64.42 o 
 -18   0   2     6041.38     5830.09     96.08 o 
 -16   0   2      255.53      250.35     26.80 o 
 -14   0   2      655.75      619.73     32.10 o 
 -12   0   2      356.13      550.10     31.38 o 
 -10   0   2      819.10     1473.57     34.72 o 
  -8   0   2    17887.22    18176.33    151.06 o 
  -6   0   2     4197.43     3768.56     43.40 o 
  -4   0   2     2269.10     3079.59     32.06 o 
  -2   0   2    31547.14    32564.70    313.78 o 
   0   0   2    49516.58    48655.20    335.12 o 
   2   0   2    72139.50    71749.43    411.99 o 
   4   0   2    35733.25    35253.91    265.28 o 
   6   0   2    18892.24    20194.06    130.56 o 
   8   0   2     4098.38     3992.11     51.34 o 
  10   0   2     3285.20     3260.55     58.06 o 
  12   0   2      313.54      267.09     43.39 o 
  14   0   2     1316.88     1305.49     45.20 o 
  16   0   2     3388.27     3310.01    117.50 o 
  18   0   2      650.06      670.28     73.44 o 
  20   0   2      242.10      237.67     60.08 o 
 -23   1   2       23.65        4.40     20.83 o 
 -21   1   2     2037.59     2116.80     47.08 o 
 -19   1   2     2511.21     2457.00     46.30 o 
 -17   1   2      166.30      192.20     34.86 o 
 -15   1   2     3950.66     3910.52     49.97 o 
 -13   1   2     2701.49     2286.24     34.84 o 
 -11   1   2     1689.18     1501.65     25.86 o 
  -9   1   2     2171.19     2024.84     26.34 o 
  -7   1   2    17721.25    17515.43     87.64 o 
  -5   1   2     5607.99     6470.40     39.62 o 
  -3   1   2    48103.38    47589.57    329.84 o 
  -1   1   2   101611.61    96193.76   1400.45 o 
   1   1   2     4168.07     4299.21     26.94 o 
   3   1   2      720.71      579.95      9.01 o 
   5   1   2    23776.90    24507.31    107.69 o 
   7   1   2    11772.80    12033.75     62.39 o 
   9   1   2      221.86      241.08      9.67 o 
  11   1   2     1915.59     1860.37     42.98 o 
  13   1   2       82.99      106.21     16.18 o 
  15   1   2      999.38     1082.08     32.69 o 
  17   1   2     1205.07     1130.32     56.63 o 
  19   1   2      449.58      471.87     49.40 o 
 -22   2   2      188.69      224.67     32.67 o 
 -20   2   2     1610.96     1701.95     42.20 o 
 -18   2   2     2640.04     2623.51     46.78 o 
 -16   2   2     2094.71     2058.15     38.69 o 
 -14   2   2     4310.92     4456.37     51.99 o 
 -12   2   2     9419.42    10034.89     72.97 o 
 -10   2   2     1091.95      900.84     13.50 o 
  -8   2   2    22322.78    22197.65    122.58 o 
  -6   2   2     3303.70     3066.58     25.78 o 
  -4   2   2    33657.36    37349.82    167.64 o 
  -2   2   2    30001.94    29722.37    134.72 o 
   0   2   2    62126.95    64966.14    259.98 o 
   2   2   2     3186.39     3498.68     24.10 o 
   4   2   2    18859.10    18786.11     94.59 o 
   6   2   2    19520.98    19332.79    108.66 o 
   8   2   2      766.02      921.06     15.78 o 
  10   2   2     2359.42     2367.81     36.35 o 
  12   2   2       32.29      -18.17     15.07 o 
  14   2   2      829.85      821.95     29.55 o 
  16   2   2     2387.38     2331.52     54.95 o 
  18   2   2      121.85      132.12     36.34 o 
 -23   3   2       86.86       54.45     24.47 o 
 -21   3   2      843.56      984.40     37.31 o 
 -19   3   2      557.68      557.99     29.67 o 
 -17   3   2      115.02      164.21     19.52 o 
 -15   3   2     2320.47     2301.24     40.12 o 
 -13   3   2     4819.40     4891.14     53.76 o 
 -11   3   2    21648.55    22648.47    115.02 o 
  -9   3   2     6105.49     6066.18     42.34 o 
  -7   3   2     7635.40     7972.88     45.50 o 
  -5   3   2      611.97      405.65      9.65 o 
  -3   3   2    53758.72    54067.26    239.19 o 
  -1   3   2     6560.29     6866.37     45.48 o 
   1   3   2      158.74      185.02     12.53 o 
   3   3   2    15562.79    15892.88     78.42 o 
   5   3   2     3571.43     3552.11     29.02 o 
   7   3   2      112.90       66.87      7.62 o 
   9   3   2     5068.34     4955.18     38.89 o 
  11   3   2    10133.20    10333.26     87.20 o 
  13   3   2       64.66       53.91     16.34 o 
  15   3   2      867.17      943.11     38.99 o 
  17   3   2      404.27      412.35     44.25 o 
  19   3   2       56.43       74.36     36.12 o 
 -22   4   2       89.11      101.14     29.54 o 
 -20   4   2      667.15      737.87     34.44 o 
 -18   4   2       78.86       21.91     17.28 o 
 -16   4   2      201.63      154.55     20.81 o 
 -14   4   2     5127.67     5260.99     59.74 o 
 -12   4   2     5178.67     5196.77     40.30 o 
 -10   4   2      618.34      519.28     14.78 o 
  -8   4   2    22588.66    21471.76    113.74 o 
  -6   4   2    25229.45    25990.98    117.78 o 
  -4   4   2     9643.31    10098.33     53.94 o 
  -2   4   2     9461.96     9492.18     51.29 o 
   0   4   2     4460.45     5164.60     34.36 o 
   2   4   2      300.87      270.49      9.67 o 
   4   4   2    15885.77    16593.30     88.95 o 
   6   4   2    13193.29    13128.48     75.03 o 
   8   4   2       57.47       44.47      8.76 o 
  10   4   2     5031.18     5361.38     58.86 o 
  12   4   2     6391.99     6797.66     71.98 o 
  14   4   2     3040.66     3203.61     51.99 o 
  16   4   2      729.04      746.20     39.11 o 
  18   4   2      182.76      193.58     39.62 o 
 -21   5   2      746.75      701.60     84.83 o 
 -19   5   2      705.99      740.34     40.31 o 
 -17   5   2     1036.91      846.55     31.24 o 
 -15   5   2      728.06      728.53     28.15 o 
 -13   5   2     9700.10     9546.21     83.66 o 
 -11   5   2     2717.56     2559.02     30.95 o 
  -9   5   2       95.00       37.83      8.26 o 
  -7   5   2     6137.66     6657.87     49.63 o 
  -5   5   2    10293.57    10963.99     61.29 o 
  -3   5   2    10771.21    10925.94     60.47 o 
  -1   5   2     2634.54     2498.49     24.19 o 
   1   5   2      406.80      622.32     13.66 o 
   3   5   2     1188.34      871.17     18.17 o 
   5   5   2    12701.55    13605.13     76.58 o 
   7   5   2     4268.97     4117.16     37.72 o 
   9   5   2      801.07      753.31     25.61 o 
  11   5   2     4466.44     4678.89     58.28 o 
  13   5   2     1928.08     2035.66     55.70 o 
  15   5   2      985.27      891.50     41.75 o 
  17   5   2       89.90       77.85     34.45 o 
 -20   6   2     1332.25     1432.47     51.61 o 
 -18   6   2      530.20      529.86     75.17 o 
 -16   6   2     1207.31     1090.57     50.28 o 
 -14   6   2     3996.53     3992.07     67.61 o 
 -12   6   2     2385.67     2414.33     34.00 o 
 -10   6   2        9.16       -5.69      8.40 o 
  -8   6   2     3344.14     2995.96     35.54 o 
  -6   6   2     2832.97     2792.51     30.74 o 
  -4   6   2     1591.33     1450.54     20.00 o 
  -2   6   2     6219.91     5874.68     42.21 o 
   0   6   2      279.94      301.62     21.42 o 
   2   6   2     2158.19     2336.56     26.55 o 
   4   6   2     8541.39     8617.76     64.06 o 
   6   6   2     4725.24     4516.25     40.79 o 
   8   6   2        8.25      -14.50      9.67 o 
  10   6   2      452.97      480.91     28.91 o 
  12   6   2      446.52      462.53     30.87 o 
  14   6   2       45.41       -4.26     21.78 o 
  16   6   2       98.64       89.47     27.61 o 
 -19   7   2      876.21      815.96     43.54 o 
 -17   7   2      590.01      511.74     73.25 o 
 -15   7   2      542.11      619.28     36.18 o 
 -13   7   2      700.26      642.33     30.06 o 
 -11   7   2     2402.82     2367.16     35.27 o 
  -9   7   2     1847.09     1875.01     31.12 o 
  -7   7   2     1063.13      820.90     21.91 o 
  -5   7   2      153.19      125.12     14.15 o 
  -3   7   2     8959.75     8837.11     63.11 o 
  -1   7   2     1139.57     1169.56     21.48 o 
   1   7   2     4347.94     4432.64     39.48 o 
   3   7   2     2549.99     2737.89     31.31 o 
   5   7   2      262.91      245.22     14.22 o 
   7   7   2       30.85       14.01     11.14 o 
   9   7   2      439.78      455.49     25.28 o 
  11   7   2      990.33     1083.55     38.24 o 
  13   7   2      324.07      267.01     25.03 o 
  15   7   2      422.31      513.66     46.95 o 
 -18   8   2      106.30      124.49     30.23 o 
 -16   8   2      382.97      394.08     33.13 o 
 -14   8   2       57.88       72.77     29.27 o 
 -12   8   2       85.87       92.63     16.16 o 
 -10   8   2      251.57      231.69     27.70 o 
  -8   8   2     2182.54     2305.28     37.98 o 
  -6   8   2      320.03      290.84     27.88 o 
  -4   8   2      704.23      674.87     25.63 o 
  -2   8   2    10926.01    11226.84     91.18 o 
   0   8   2     1214.72     1234.56     24.77 o 
   2   8   2     1354.23     1224.50     23.69 o 
   4   8   2     2021.72     2001.13     29.78 o 
   6   8   2     1545.06     1513.61     27.72 o 
   8   8   2       86.99       82.31     17.75 o 
  10   8   2      353.66      351.79     29.54 o 
  12   8   2      163.86      162.98     27.73 o 
  14   8   2      170.46      180.47     36.68 o 
 -17   9   2      135.38      139.45     31.86 o 
 -15   9   2      305.99      334.28     41.06 o 
 -13   9   2       90.49       82.95     26.21 o 
 -11   9   2        3.74      -19.83     13.68 o 
  -9   9   2      252.61      247.82     21.98 o 
  -7   9   2       73.83       52.65     14.92 o 
  -5   9   2       23.10       13.79     13.41 o 
  -3   9   2     1161.48     1081.23     27.46 o 
  -1   9   2     3019.84     3070.53     46.67 o 
   1   9   2     2239.88     2460.29     53.38 o 
   3   9   2     1013.25      878.84     28.86 o 
   5   9   2     2139.10     2103.49     44.33 o 
   7   9   2     1897.65     1894.12     41.01 o 
   9   9   2      870.69     1002.27     33.86 o 
  11   9   2      242.09      282.79     46.20 o 
  13   9   2       28.82      -30.84     30.17 o 
 -16  10   2      189.75      157.38     38.23 o 
 -14  10   2      518.17      474.84     47.64 o 
 -12  10   2       85.52      135.43     23.15 o 
 -10  10   2       55.40       58.65     17.81 o 
  -8  10   2     1286.00     1266.66     32.28 o 
  -6  10   2      660.44      686.81     26.00 o 
  -4  10   2      209.98      175.40     18.47 o 
  -2  10   2      757.64      715.37     25.74 o 
   0  10   2     1609.25     1526.74     38.84 o 
   2  10   2      122.75      145.10     21.51 o 
   4  10   2       51.87       80.72     20.58 o 
   6  10   2      581.53      568.35     30.03 o 
   8  10   2      603.06      569.21     30.51 o 
  10  10   2       45.67       70.07     25.13 o 
  12  10   2       78.09       50.91     44.06 o 
 -13  11   2      448.21      537.48     36.22 o 
 -11  11   2      244.64      246.44     23.13 o 
  -9  11   2     1092.90     1130.45     33.68 o 
  -7  11   2     1398.25     1413.94     40.99 o 
  -5  11   2       48.40       40.77     21.49 o 
  -3  11   2      190.29      186.82     24.84 o 
  -1  11   2      420.36      454.53     29.97 o 
   1  11   2        9.92       -9.18     18.31 o 
   3  11   2      166.68      146.05     23.66 o 
   5  11   2       44.61       61.81     22.45 o 
   7  11   2       13.27      -24.88     19.01 o 
   9  11   2       13.47        7.61     24.87 o 
 -10  12   2      158.12      162.60     26.07 o 
  -8  12   2       50.80       21.27     23.09 o 
  -6  12   2      109.40      136.57     25.10 o 
  -4  12   2      426.60      392.53     31.85 o 
  -2  12   2      189.02      210.76     25.79 o 
   0  12   2      119.44      105.89     25.15 o 
   2  12   2      138.48      132.73     24.69 o 
   4  12   2      214.49      279.01     28.59 o 
   6  12   2       51.67       47.12     23.22 o 
  -5  13   2       18.27       27.70     24.01 o 
  -3  13   2       99.48       90.28     25.58 o 
  -1  13   2       28.71       36.10     23.87 o 
   1  13   2       21.04      -12.58     23.66 o 
 -23   1   3      173.28      144.39     23.85 o 
 -21   1   3        2.46       -5.06     18.01 o 
 -19   1   3       33.94       22.22     16.50 o 
 -17   1   3       24.41       -7.13     12.95 o 
 -15   1   3      248.30      236.21     17.00 o 
 -13   1   3     1323.34     1203.77     25.85 o 
 -11   1   3      353.11      349.54     14.46 o 
  -9   1   3    12106.05    12530.16     60.76 o 
  -7   1   3     3423.60     3384.08     22.02 o 
  -5   1   3      221.89      159.36      6.12 o 
  -3   1   3     4240.38     4123.14     25.28 o 
  -1   1   3      334.61      371.68      7.44 o 
   1   1   3    14460.58    13956.26     70.68 o 
   3   1   3       97.05       95.94      6.90 o 
   5   1   3       27.64       14.07      5.36 o 
   7   1   3      422.37      408.99     11.73 o 
   9   1   3      225.69      245.11     34.72 o 
  11   1   3       35.39       -2.36     11.83 o 
  13   1   3       40.14       54.83     19.39 o 
  15   1   3        3.42      -27.01     26.90 o 
  17   1   3        0.94       -2.73     30.17 o 
  19   1   3      134.04      122.21     39.11 o 
 -24   2   3        6.17      -23.92     21.96 o 
 -22   2   3       18.16        9.73     20.19 o 
 -20   2   3       11.65        7.63     17.37 o 
 -18   2   3        4.69       -2.72     14.64 o 
 -16   2   3        3.23       -0.56     12.85 o 
 -14   2   3       12.33        3.23     10.07 o 
 -12   2   3      304.58      314.39      9.85 o 
 -10   2   3     2976.14     3017.16     23.92 o 
  -8   2   3     2076.49     2220.66     19.03 o 
  -6   2   3     1851.65     1862.60     15.79 o 
  -4   2   3    21718.53    21514.77    102.21 o 
  -2   2   3     1791.91     1864.49     23.15 o 
   0   2   3     2432.86     2473.38     21.00 o 
   2   2   3      205.01      132.79      6.17 o 
   4   2   3     1495.85     1187.23     15.48 o 
   6   2   3       86.96      108.96      7.71 o 
   8   2   3     1386.75     1253.14     19.31 o 
  10   2   3      343.01      397.85     20.04 o 
  12   2   3        3.49      -19.05     12.70 o 
  14   2   3        9.19      -36.15     25.01 o 
  16   2   3      179.23      159.66     76.78 o 
  18   2   3       49.12       57.41     35.88 o 
 -23   3   3       29.08       11.50     21.49 o 
 -21   3   3      698.89      781.41     33.51 o 
 -19   3   3      139.96      182.37     22.39 o 
 -17   3   3      510.42      499.99     29.09 o 
 -15   3   3      237.03      204.45     17.79 o 
 -13   3   3     1051.12     1003.83     19.81 o 
 -11   3   3     1630.07     1549.47     28.90 o 
  -9   3   3     2053.80     2161.54     22.77 o 
  -7   3   3     2763.61     2755.04     22.67 o 
  -5   3   3     1018.22     1057.35     15.39 o 
  -3   3   3     5258.38     5565.22     37.83 o 
  -1   3   3     1275.10     1150.44     16.92 o 
   1   3   3        1.72        7.88      5.77 o 
   3   3   3     2763.98     2795.55     24.85 o 
   5   3   3       15.77       11.06      6.50 o 
   7   3   3       92.05      120.99      9.16 o 
   9   3   3      433.86      425.12     29.96 o 
  11   3   3       21.17        3.68     14.16 o 
  13   3   3      870.62      939.53     38.12 o 
  15   3   3       14.49       23.87     45.40 o 
  17   3   3       16.70        4.57     31.11 o 
 -22   4   3      160.05      148.77     29.21 o 
 -20   4   3        3.58        0.50     18.01 o 
 -18   4   3       31.81       35.63     16.59 o 
 -16   4   3      239.39      265.08     20.83 o 
 -14   4   3     3572.84     3733.37     52.23 o 
 -12   4   3        3.69      -14.73     10.25 o 
 -10   4   3      105.99      141.76      9.90 o 
  -8   4   3       70.49       82.15      7.28 o 
  -6   4   3      835.72      746.07     15.80 o 
  -4   4   3     5548.08     5459.21     40.79 o 
  -2   4   3     5636.76     5468.96     38.48 o 
   0   4   3      119.11      104.39      7.06 o 
   2   4   3     3340.71     3174.48     28.06 o 
   4   4   3     2335.78     2395.53     25.80 o 
   6   4   3      576.41      582.08     16.89 o 
   8   4   3      847.08      906.63     19.21 o 
  10   4   3     1861.40     1989.08     37.76 o 
  12   4   3      112.37       72.52     18.57 o 
  14   4   3        6.78        5.66     22.45 o 
  16   4   3       60.39       41.43     32.56 o 
  18   4   3        1.59      -20.18     32.88 o 
 -23   5   3        4.43      -15.07     26.37 o 
 -21   5   3      430.03      445.99     36.74 o 
 -19   5   3       18.32      -17.49     21.32 o 
 -17   5   3      481.04      539.14     32.52 o 
 -15   5   3      362.43      321.87     25.95 o 
 -13   5   3     1022.58     1014.90     30.86 o 
 -11   5   3      164.99      155.72     12.84 o 
  -9   5   3      314.66      359.59     12.34 o 
  -7   5   3     2607.23     2698.84     25.39 o 
  -5   5   3     1941.09     1955.44     20.73 o 
  -3   5   3     1266.99     1372.67     17.65 o 
  -1   5   3     1119.15      960.10     15.93 o 
   1   5   3        3.46        4.04      6.52 o 
   3   5   3     2248.98     2193.45     34.38 o 
   5   5   3      624.81      574.74     20.30 o 
   7   5   3      236.40      225.81     12.96 o 
   9   5   3      357.89      399.36     19.24 o 
  11   5   3       99.72      137.25     19.61 o 
  13   5   3     1530.75     1708.77     61.44 o 
  15   5   3      156.94      168.28     38.23 o 
  17   5   3       15.21      -10.19     33.03 o 
 -22   6   3       39.34       36.04     29.27 o 
 -20   6   3      257.27      273.08     42.02 o 
 -18   6   3        9.08       -8.20     21.78 o 
 -16   6   3       18.55       36.95     21.78 o 
 -14   6   3      939.23      901.07     39.29 o 
 -12   6   3     2197.81     2157.93     32.26 o 
 -10   6   3      323.60      302.67     30.26 o 
  -8   6   3     2084.11     1876.50     28.34 o 
  -6   6   3      237.43      185.07     14.05 o 
  -4   6   3    10726.60    10801.59     63.19 o 
  -2   6   3       10.35       16.23      8.36 o 
   0   6   3        4.00      -10.44      6.96 o 
   2   6   3      509.32      436.48     14.63 o 
   4   6   3      570.51      480.29     17.69 o 
   6   6   3      383.00      357.43     15.85 o 
   8   6   3      115.40      113.08     13.07 o 
  10   6   3      187.03      188.15     20.91 o 
  12   6   3      101.55       99.49     25.02 o 
  14   6   3      471.95      422.41     50.47 o 
  16   6   3      113.96       76.16     37.21 o 
 -21   7   3      587.15      656.95     53.50 o 
 -19   7   3      344.05      404.37     43.48 o 
 -17   7   3      176.74      206.32     28.95 o 
 -15   7   3      932.55      875.97     37.25 o 
 -13   7   3      677.66      673.66     26.29 o 
 -11   7   3      796.83      817.68     23.11 o 
  -9   7   3      718.84      764.87     25.59 o 
  -7   7   3      717.99      784.90     23.81 o 
  -5   7   3      167.36      122.62     12.64 o 
  -3   7   3       76.46       94.09     21.69 o 
  -1   7   3      651.86      667.11     17.00 o 
   1   7   3     3797.38     3714.34     41.44 o 
   3   7   3     3755.85     3716.01     37.82 o 
   5   7   3      504.65      457.62     19.49 o 
   7   7   3        2.45      -16.72     11.15 o 
   9   7   3     1124.07     1243.43     33.46 o 
  11   7   3        1.79       -8.13     20.29 o 
  13   7   3      246.55      257.66     33.04 o 
  15   7   3       18.74      -57.41     42.73 o 
 -20   8   3      394.02      450.18    106.11 o 
 -18   8   3      153.27      100.49     29.03 o 
 -16   8   3      590.39      531.15     36.39 o 
 -14   8   3     1356.25     1396.12     36.86 o 
 -12   8   3      234.51      200.26     17.47 o 
 -10   8   3       99.99       63.28     14.45 o 
  -8   8   3      214.32      200.66     19.61 o 
  -6   8   3       69.07       82.83     14.75 o 
  -4   8   3     1848.62     1774.06     32.80 o 
  -2   8   3     1550.50     1469.66     28.76 o 
   0   8   3     2200.58     2306.01     35.26 o 
   2   8   3     1034.16     1029.78     22.73 o 
   4   8   3     1906.60     1747.33     29.03 o 
   6   8   3     1016.00      888.50     23.73 o 
   8   8   3      613.05      694.35     25.34 o 
  10   8   3       48.51       34.01     27.84 o 
  12   8   3       42.28       -3.34     29.27 o 
  14   8   3       67.20       96.60     35.40 o 
 -17   9   3       55.25       58.32     26.96 o 
 -15   9   3      242.71      226.29     49.40 o 
 -13   9   3       16.55      -12.39     17.12 o 
 -11   9   3       66.56       71.58     16.63 o 
  -9   9   3     1003.20     1034.88     36.19 o 
  -7   9   3       10.03      -14.55     13.10 o 
  -5   9   3      213.30      171.97     23.13 o 
  -3   9   3     1632.87     1815.78     37.14 o 
  -1   9   3     1814.79     1818.09     33.89 o 
   1   9   3      905.13      800.84     27.00 o 
   3   9   3     1669.00     1846.31     34.29 o 
   5   9   3      512.26      491.44     26.30 o 
   7   9   3       14.75       -0.30     17.50 o 
   9   9   3      614.64      649.84     36.71 o 
  11   9   3       10.11       -4.67     30.21 o 
  13   9   3       73.79      127.83     37.28 o 
 -16  10   3       88.72       63.38     35.17 o 
 -14  10   3      882.41      938.62     36.13 o 
 -12  10   3      467.44      458.87     25.75 o 
 -10  10   3      172.57      164.94     21.16 o 
  -8  10   3     2084.97     2044.29     38.75 o 
  -6  10   3      528.39      571.95     25.16 o 
  -4  10   3       99.57       89.14     17.17 o 
  -2  10   3       26.70       34.70     17.22 o 
   0  10   3      942.31      983.53     31.11 o 
   2  10   3      240.51      282.99     35.86 o 
   4  10   3       76.68       75.08     23.87 o 
   6  10   3      429.22      345.73     55.73 o 
   8  10   3      442.78      546.31     38.44 o 
  10  10   3      123.81      102.81     52.07 o 
 -13  11   3      450.40      455.93     30.80 o 
 -11  11   3      444.72      400.74     30.33 o 
  -9  11   3     1178.74     1167.21     33.65 o 
  -7  11   3     1027.41     1106.69     32.65 o 
  -5  11   3      561.94      655.28     40.38 o 
  -3  11   3      521.92      501.64     59.17 o 
  -1  11   3        3.69      -27.04     18.03 o 
   1  11   3      191.42      202.08     24.63 o 
   3  11   3      271.68      316.97     27.36 o 
   5  11   3      167.25      163.81     25.12 o 
   7  11   3       10.79       -9.30     20.73 o 
   9  11   3      443.60      433.62     45.73 o 
 -10  12   3       65.31       63.35     23.97 o 
  -8  12   3      200.44      221.51     28.16 o 
  -6  12   3      645.03      562.99     48.37 o 
  -4  12   3     1531.95     1437.92     43.53 o 
  -2  12   3      221.78      272.99     28.82 o 
   0  12   3        2.85      -31.69     21.13 o 
   2  12   3       81.63       90.70     24.17 o 
   4  12   3      437.33      464.62     38.93 o 
  -5  13   3      311.19      298.19     32.28 o 
  -3  13   3      117.14       91.74     27.42 o 
  -1  13   3        5.78      -14.57     23.95 o 
 -24   0   4      226.12      252.89     37.73 o 
 -22   0   4     1596.65     1699.52     59.28 o 
 -20   0   4      522.83      489.85     69.43 o 
 -18   0   4      984.81      929.49     41.41 o 
 -16   0   4    10054.00    10554.56    123.68 o 
 -14   0   4    20468.25    20177.51    184.58 o 
 -12   0   4     6409.06     8442.48     93.91 o 
 -10   0   4     4418.04     4408.40     40.00 o 
  -8   0   4    12451.11    12520.13     84.42 o 
  -6   0   4    24913.11    26002.62    154.70 o 
  -4   0   4    40906.30    44943.02    301.69 o 
  -2   0   4    17202.82    17977.08    137.69 o 
   0   0   4    35144.65    36692.37    263.75 o 
   2   0   4     5560.20     6010.71     49.21 o 
   4   0   4     1582.08     1510.00     23.95 o 
   6   0   4    14463.95    14527.07    105.45 o 
   8   0   4     9233.21     9590.68     87.22 o 
  10   0   4      206.25      250.56     34.05 o 
  12   0   4     4579.46     4529.07    129.52 o 
  14   0   4       11.24       13.35     40.06 o 
  16   0   4      316.75      289.74     60.08 o 
  18   0   4      387.97      389.88     68.10 o 
 -25   1   4      277.66      344.15     30.17 o 
 -23   1   4      310.09      359.00     30.84 o 
 -21   1   4     2086.44     2030.58     45.59 o 
 -19   1   4      862.54      896.37     29.87 o 
 -17   1   4     6523.83     6399.58     74.20 o 
 -15   1   4     7700.07     7651.63     69.25 o 
 -13   1   4      139.91      263.77     10.61 o 
 -11   1   4     2597.29     1954.12     21.40 o 
  -9   1   4       83.56       49.36      4.54 o 
  -7   1   4     6511.98     5775.22     32.59 o 
  -5   1   4    10556.72    11559.62     73.11 o 
  -3   1   4      753.34      756.46      9.83 o 
  -1   1   4    87338.47    87077.34    379.15 o 
   1   1   4    10200.20    10137.98     50.98 o 
   3   1   4    24605.05    25230.32    111.80 o 
   5   1   4     1996.28     2081.92     34.28 o 
   7   1   4     4782.30     4931.37     36.95 o 
   9   1   4     3018.03     3065.00     47.41 o 
  11   1   4      593.11      610.20     40.12 o 
  13   1   4     1890.75     1871.24     94.80 o 
  15   1   4      461.22      521.30     50.74 o 
  17   1   4      150.92      143.56     82.12 o 
 -24   2   4      629.55      668.38     53.19 o 
 -22   2   4     2339.18     2372.94     49.53 o 
 -20   2   4       55.13       58.62     17.64 o 
 -18   2   4      784.59      833.20     28.50 o 
 -16   2   4     7548.18     7665.78     76.13 o 
 -14   2   4     5971.70     5633.51     56.29 o 
 -12   2   4     2694.40     2479.69     22.65 o 
 -10   2   4    12201.82    11965.23     71.26 o 
  -8   2   4     7358.85     7717.48     45.60 o 
  -6   2   4      588.29      703.89     16.00 o 
  -4   2   4   137538.31   129661.40   1414.61 o 
  -2   2   4    71766.65    70876.91    308.81 o 
   0   2   4     8508.63     8543.76     66.48 o 
   2   2   4    13459.36    13736.19     75.59 o 
   4   2   4      163.36      142.03      8.09 o 
   6   2   4     1132.41      948.30     16.31 o 
   8   2   4     3582.61     3669.42     37.75 o 
  10   2   4      350.57      417.89     25.74 o 
  12   2   4     1252.72     1310.04     88.12 o 
  14   2   4       23.96      -40.31     26.90 o 
  16   2   4      433.01      353.44     44.78 o 
 -25   3   4       58.65       18.13     28.26 o 
 -23   3   4      618.05      679.51     36.07 o 
 -21   3   4     1017.16     1130.94     44.52 o 
 -19   3   4      767.25      648.58     28.36 o 
 -17   3   4     2827.74     2586.05     43.28 o 
 -15   3   4    11038.82    11041.45     89.72 o 
 -13   3   4     2112.45     2110.05     26.70 o 
 -11   3   4     8052.00     8304.81     49.69 o 
  -9   3   4    21675.54    22426.50    103.21 o 
  -7   3   4    35676.70    36874.75    172.33 o 
  -5   3   4    18160.99    18611.93     95.20 o 
  -3   3   4       24.22       26.57      6.09 o 
  -1   3   4       43.83       30.43      5.82 o 
   1   3   4      298.55      486.08     11.45 o 
   3   3   4    18310.65    19009.39     92.49 o 
   5   3   4     2120.20     1840.48     26.17 o 
   7   3   4       11.03       -1.78      7.55 o 
   9   3   4     3878.91     4058.06     49.75 o 
  11   3   4     2523.91     2612.65     54.22 o 
  13   3   4     3422.02     3285.77     83.02 o 
  15   3   4      200.12      220.35     37.28 o 
  17   3   4       64.61       47.37     37.07 o 
 -24   4   4      195.78      273.65     34.15 o 
 -22   4   4     1152.86     1132.81     63.76 o 
 -20   4   4       20.58        6.63     21.06 o 
 -18   4   4      650.46      458.33     24.75 o 
 -16   4   4      425.75      386.07     21.16 o 
 -14   4   4     8399.60     8113.09     65.59 o 
 -12   4   4     2513.13     2330.71     25.45 o 
 -10   4   4     4833.85     4711.79     39.18 o 
  -8   4   4     4272.90     4548.11     32.31 o 
  -6   4   4    11070.44    11557.76     69.77 o 
  -4   4   4     5677.00     5390.68     41.05 o 
  -2   4   4      123.18      248.38      9.22 o 
   0   4   4      310.88      477.00     13.30 o 
   2   4   4     3783.41     3536.89     30.75 o 
   4   4   4     1117.60     1133.69     18.99 o 
   6   4   4      384.41      346.72     19.41 o 
   8   4   4     4176.04     4317.57     44.99 o 
  10   4   4     1701.87     1690.66     64.77 o 
  12   4   4     6456.10     6475.71    113.70 o 
  14   4   4      623.99      654.59     64.76 o 
  16   4   4      134.17      146.53     38.16 o 
 -23   5   4      482.37      532.93     40.25 o 
 -21   5   4     1415.99     1375.66     68.70 o 
 -19   5   4       28.39      -22.66     20.70 o 
 -17   5   4       10.44      -11.50     18.47 o 
 -15   5   4     3899.38     3967.41     63.41 o 
 -13   5   4     1050.80     1087.57     30.26 o 
 -11   5   4      185.17      138.43     11.20 o 
  -9   5   4      586.46      457.25     15.66 o 
  -7   5   4     7752.42     8128.46     58.51 o 
  -5   5   4    16697.00    16678.41     95.11 o 
  -3   5   4      801.75      652.02     14.83 o 
  -1   5   4     4856.79     4623.40     35.70 o 
   1   5   4       13.18       24.32      8.17 o 
   3   5   4     5767.31     5575.32     43.50 o 
   5   5   4     2098.89     1993.25     26.50 o 
   7   5   4      704.29      714.43     23.91 o 
   9   5   4      316.01      379.61     33.89 o 
  11   5   4      712.31      702.60     35.02 o 
  13   5   4     2556.70     2471.02    148.88 o 
  15   5   4      107.93      142.87     39.65 o 
 -22   6   4      779.29      832.89     44.40 o 
 -20   6   4      431.38      519.06     46.97 o 
 -18   6   4      163.61      197.99     27.73 o 
 -16   6   4     2098.69     2102.45     50.10 o 
 -14   6   4     7106.29     6969.94     85.58 o 
 -12   6   4     1675.10     1682.56     33.39 o 
 -10   6   4      876.13      882.11     22.06 o 
  -8   6   4     3076.65     3174.20     36.47 o 
  -6   6   4     7917.20     7794.81     59.84 o 
  -4   6   4     4128.03     4328.37     35.31 o 
  -2   6   4     3919.49     4040.34     34.93 o 
   0   6   4     4719.90     4387.10     37.92 o 
   2   6   4     2722.86     2677.70     33.53 o 
   4   6   4     1309.73     1382.82     23.88 o 
   6   6   4      468.58      435.55     17.55 o 
   8   6   4     1766.18     1891.58     37.79 o 
  10   6   4      101.05       90.45     23.33 o 
  12   6   4      974.23     1095.01     50.35 o 
  14   6   4       72.35       53.84     33.51 o 
 -21   7   4      449.58      535.24     61.73 o 
 -19   7   4       27.44       19.20     25.35 o 
 -17   7   4     3518.02     3382.66     66.47 o 
 -15   7   4     2388.48     2229.90     63.26 o 
 -13   7   4      176.04      214.19     16.49 o 
 -11   7   4     1200.79     1119.27     29.65 o 
  -9   7   4     6734.53     6980.49     60.81 o 
  -7   7   4      992.04      964.06     23.16 o 
  -5   7   4     1457.03     1417.44     28.38 o 
  -3   7   4     4492.61     4472.98     63.29 o 
  -1   7   4      844.08      880.80     19.29 o 
   1   7   4     2327.93     2289.65     29.49 o 
   3   7   4     7364.15     7491.21     63.25 o 
   5   7   4     1218.52     1164.48     26.83 o 
   7   7   4        5.52       -9.61     11.73 o 
   9   7   4      468.98      422.66     30.32 o 
  11   7   4      311.82      314.87     60.37 o 
  13   7   4       58.32       30.57     32.06 o 
 -20   8   4      281.16      304.44     40.91 o 
 -18   8   4      611.38      684.60     49.81 o 
 -16   8   4      752.86      811.85     48.15 o 
 -14   8   4        5.51       -9.40     16.16 o 
 -12   8   4      164.16      228.08     17.74 o 
 -10   8   4     1467.09     1410.76     33.85 o 
  -8   8   4        6.01      -14.93     11.07 o 
  -6   8   4       17.63        8.49     11.91 o 
  -4   8   4     1324.28     1294.24     27.82 o 
  -2   8   4     2056.22     1985.90     33.19 o 
   0   8   4     2523.07     2407.53     36.41 o 
   2   8   4     2708.14     2747.45     58.13 o 
   4   8   4     1241.98     1052.45     25.03 o 
   6   8   4      216.23      162.53     18.15 o 
   8   8   4     1656.87     1824.55     51.85 o 
  10   8   4       27.62       12.09     22.84 o 
  12   8   4       13.17      -28.71     29.27 o 
 -19   9   4      151.93      182.51     33.56 o 
 -17   9   4      677.60      718.82     50.96 o 
 -15   9   4      701.02      722.30     37.76 o 
 -13   9   4        8.66       -3.03     14.65 o 
 -11   9   4       15.26      -20.03     13.35 o 
  -9   9   4      570.04      581.41     27.39 o 
  -7   9   4       34.56       16.92     15.80 o 
  -5   9   4       34.94       12.83     13.84 o 
  -3   9   4      453.78      454.65     22.38 o 
  -1   9   4     2608.78     2396.98     38.43 o 
   1   9   4      373.35      363.61     43.04 o 
   3   9   4      311.06      373.65     21.93 o 
   5   9   4      810.38      778.68     26.58 o 
   7   9   4     1252.38     1258.64     31.98 o 
   9   9   4      258.33      295.40     39.11 o 
  11   9   4       25.25       18.98     33.51 o 
 -16  10   4      333.44      288.18     44.73 o 
 -14  10   4      560.13      630.97     38.54 o 
 -12  10   4       10.39       -1.93     16.41 o 
 -10  10   4      700.36      617.70     26.69 o 
  -8  10   4      911.85      971.58     30.08 o 
  -6  10   4      706.10      674.09     41.88 o 
  -4  10   4       10.16      -12.58     15.96 o 
  -2  10   4      751.84      918.57     31.70 o 
   0  10   4      936.65      961.87     28.83 o 
   2  10   4       30.83       28.80     16.00 o 
   4  10   4      180.58      181.30     23.83 o 
   6  10   4       88.19      102.80     24.38 o 
   8  10   4      392.95      412.58     60.08 o 
  10  10   4       46.21       36.05     49.40 o 
 -15  11   4       16.34        0.64     26.25 o 
 -13  11   4      301.32      350.90     25.39 o 
 -11  11   4      481.25      549.13     28.90 o 
  -9  11   4     1021.14      998.54     32.60 o 
  -7  11   4      804.61      784.96     29.62 o 
  -5  11   4      669.18      675.76     37.91 o 
  -3  11   4      322.09      330.15     31.09 o 
  -1  11   4      169.48      101.82     34.70 o 
   1  11   4      218.43      277.88     40.63 o 
   3  11   4       89.22       77.46     26.35 o 
   5  11   4       58.07       66.10     25.42 o 
   7  11   4       91.49      124.18     33.99 o 
 -12  12   4      100.87       98.30     21.62 o 
 -10  12   4      496.54      462.94     32.57 o 
  -8  12   4      235.46      267.68     27.50 o 
  -6  12   4        7.74      -14.73     21.49 o 
  -4  12   4      441.17      477.71     33.48 o 
  -2  12   4      164.57      207.72     27.80 o 
   0  12   4       45.28       11.86     22.33 o 
   2  12   4        4.63      -24.12     21.54 o 
   4  12   4      433.44      426.62     31.81 o 
 -25   1   5       40.71       39.49     22.27 o 
 -23   1   5       28.66       22.09     19.46 o 
 -21   1   5      216.56      214.65     22.05 o 
 -19   1   5      291.72      319.78     22.51 o 
 -17   1   5      177.16      210.51     17.83 o 
 -15   1   5       83.85       72.22     11.42 o 
 -13   1   5        9.93       12.78      5.28 o 
 -11   1   5       38.07       38.20      5.30 o 
  -9   1   5      548.46      447.38      9.44 o 
  -7   1   5        0.81       -0.59      3.30 o 
  -5   1   5    12696.74    12692.61     65.02 o 
  -3   1   5     3346.58     3262.01     25.32 o 
  -1   1   5     4621.00     4163.65     30.36 o 
   1   1   5      215.09      223.14     11.32 o 
   3   1   5      160.29      198.81      8.46 o 
   5   1   5      441.22      492.27     13.00 o 
   7   1   5      722.76      694.12     16.33 o 
   9   1   5       98.87       76.53     24.06 o 
  11   1   5       21.11       31.54     27.33 o 
  13   1   5       12.37        9.70     26.80 o 
  15   1   5        0.16      -36.48     27.84 o 
 -26   2   5       12.62       -8.01     26.21 o 
 -24   2   5       13.64       34.21     21.19 o 
 -22   2   5       81.34       71.79     20.19 o 
 -20   2   5       59.90       82.14     17.64 o 
 -18   2   5      189.16      153.17     23.70 o 
 -16   2   5        3.41      -10.21     11.40 o 
 -14   2   5       22.43        7.44      6.03 o 
 -12   2   5       24.11       25.42      5.94 o 
 -10   2   5     1885.39     1869.69     18.86 o 
  -8   2   5     5526.28     5333.78     35.28 o 
  -6   2   5        8.32       18.43      4.78 o 
  -4   2   5      324.95      446.05      8.91 o 
  -2   2   5     1284.92     1136.25     13.73 o 
   0   2   5     3334.53     3531.18     26.11 o 
   2   2   5      366.02      471.63     11.43 o 
   4   2   5      177.43      171.87      9.38 o 
   6   2   5     1329.59     1328.63     20.32 o 
   8   2   5       14.28        0.64     14.89 o 
  10   2   5       57.73       72.77     30.04 o 
  12   2   5       15.08      -41.07     27.38 o 
  14   2   5       31.27       33.90     32.48 o 
  16   2   5        0.12      -16.85     33.51 o 
 -25   3   5       33.37       14.86     26.19 o 
 -23   3   5       68.72       13.94     23.54 o 
 -21   3   5        3.22      -24.21     16.14 o 
 -19   3   5      460.51      508.25     25.79 o 
 -17   3   5     1256.22     1326.98     34.50 o 
 -15   3   5     1334.80     1406.03     35.65 o 
 -13   3   5      372.10      463.82     12.93 o 
 -11   3   5     3904.26     3797.83     30.10 o 
  -9   3   5     1036.21     1199.14     15.09 o 
  -7   3   5      456.49      470.71     12.72 o 
  -5   3   5     4009.70     3719.44     42.37 o 
  -3   3   5      622.84      677.17     11.77 o 
  -1   3   5       69.92       46.70      6.16 o 
   1   3   5      366.82      362.50     11.06 o 
   3   3   5     3038.30     2958.32     31.48 o 
   5   3   5      766.66      755.23     16.73 o 
   7   3   5      307.96      299.51     21.14 o 
   9   3   5      585.69      661.23     40.47 o 
  11   3   5       79.14       80.43     35.38 o 
  13   3   5       19.89       -5.45     29.73 o 
  15   3   5       62.64       32.82     35.54 o 
 -24   4   5      113.24      110.22     29.03 o 
 -22   4   5      437.84      451.80     60.23 o 
 -20   4   5      350.66      346.34     29.21 o 
 -18   4   5       16.28       -1.97     17.06 o 
 -16   4   5     1248.10     1193.34     49.49 o 
 -14   4   5     1615.61     1543.01     23.98 o 
 -12   4   5        1.64       -7.04      6.86 o 
 -10   4   5     1032.01     1017.20     15.38 o 
  -8   4   5     6223.49     6571.73     48.95 o 
  -6   4   5      786.44      961.60     17.88 o 
  -4   4   5      735.43      816.08     13.33 o 
  -2   4   5     1512.36     1186.75     16.77 o 
   0   4   5     2485.33     2731.41     26.40 o 
   2   4   5      915.15      916.11     25.06 o 
   4   4   5       12.14      -10.17      8.33 o 
   6   4   5       74.87       49.91     10.15 o 
   8   4   5        1.32      -23.25     15.50 o 
  10   4   5     1072.42      991.43     49.07 o 
  12   4   5     1299.20     1244.55     58.01 o 
  14   4   5        0.82        9.69     32.56 o 
 -23   5   5       77.68      118.29     28.46 o 
 -21   5   5        0.92      -11.99     23.05 o 
 -19   5   5        1.59      -24.93     19.46 o 
 -17   5   5      118.01      111.33     22.49 o 
 -15   5   5      180.24      234.14     18.27 o 
 -13   5   5       11.85       -0.73     10.04 o 
 -11   5   5        3.53       -8.10      8.12 o 
  -9   5   5       48.26       48.27      9.06 o 
  -7   5   5     1659.12     1708.95     27.52 o 
  -5   5   5    10881.91    10390.41     68.62 o 
  -3   5   5      483.77      535.75     13.52 o 
  -1   5   5      104.09      114.12      9.12 o 
   1   5   5       37.37       16.21      7.69 o 
   3   5   5       26.61       27.45      8.76 o 
   5   5   5      131.15      149.54     12.21 o 
   7   5   5        8.89      -17.59     12.57 o 
   9   5   5       23.31       -3.40     18.84 o 
  11   5   5      242.57      303.21     39.65 o 
  13   5   5       27.71       50.08     33.51 o 
  15   5   5       61.66       24.17     36.79 o 
 -22   6   5      150.49      133.33     30.57 o 
 -20   6   5        2.66      -37.69     25.13 o 
 -18   6   5      849.25      904.54     39.02 o 
 -16   6   5      170.44      163.51     23.33 o 
 -14   6   5       11.02       16.97     15.30 o 
 -12   6   5      978.68      943.12     23.31 o 
 -10   6   5      512.87      557.51     19.27 o 
  -8   6   5     3338.81     3125.32     36.59 o 
  -6   6   5       73.39       66.17     10.48 o 
  -4   6   5      526.98      565.57     18.24 o 
  -2   6   5     1607.18     1589.73     22.39 o 
   0   6   5      840.90      769.23     17.94 o 
   2   6   5     1456.66     1607.73     27.56 o 
   4   6   5       31.29        1.67     10.02 o 
   6   6   5     1091.48     1171.83     27.34 o 
   8   6   5        9.37      -18.13     15.27 o 
  10   6   5       51.29       41.46     54.74 o 
  12   6   5      344.48      320.01     42.01 o 
  14   6   5        0.91      -46.01     30.67 o 
 -21   7   5        7.28       18.22     25.27 o 
 -19   7   5      163.82      175.91     42.72 o 
 -17   7   5     2482.69     2465.34     57.40 o 
 -15   7   5     1684.06     1706.55     41.99 o 
 -13   7   5        2.72      -19.84     13.23 o 
 -11   7   5     1127.19     1201.89     26.79 o 
  -9   7   5     1675.37     1608.95     45.93 o 
  -7   7   5      485.14      440.30     18.12 o 
  -5   7   5     1268.11     1245.99     25.69 o 
  -3   7   5      533.87      472.61     39.92 o 
  -1   7   5      137.94       96.24     13.33 o 
   1   7   5      603.55      638.20     22.69 o 
   3   7   5     1724.39     1791.65     31.26 o 
   5   7   5     1935.92     1835.26     30.42 o 
   7   7   5      308.35      298.28     30.90 o 
   9   7   5      105.59      103.53     24.35 o 
  11   7   5      407.61      432.36     57.41 o 
  13   7   5        8.01        4.72     33.27 o 
 -20   8   5       32.49       14.78     26.04 o 
 -18   8   5     1267.38     1251.57     46.75 o 
 -16   8   5     1519.37     1460.81     55.70 o 
 -14   8   5       44.43       50.93     14.96 o 
 -12   8   5       87.50       95.90     17.60 o 
 -10   8   5      602.12      588.26     22.53 o 
  -8   8   5       18.08        2.31     12.58 o 
  -6   8   5       52.25       -0.12     12.04 o 
  -4   8   5      500.50      471.81     37.30 o 
  -2   8   5     2634.90     2643.42     71.20 o 
   0   8   5     1219.75     1186.67     28.13 o 
   2   8   5     2395.57     2408.62     37.54 o 
   4   8   5       69.98       87.86     16.18 o 
   6   8   5      512.83      553.18     35.65 o 
   8   8   5      313.45      326.15     33.06 o 
  10   8   5      112.38      131.87     28.46 o 
  12   8   5       58.16       19.97     54.74 o 
 -19   9   5      253.47      166.46     32.11 o 
 -17   9   5      940.66      886.49     58.75 o 
 -15   9   5      667.91      751.42     31.37 o 
 -13   9   5      292.60      212.37     19.83 o 
 -11   9   5       12.02        3.79     16.73 o 
  -9   9   5      935.76      867.72     26.84 o 
  -7   9   5       66.77      102.30     15.98 o 
  -5   9   5       59.91       10.31     13.70 o 
  -3   9   5      853.65      785.75     25.63 o 
  -1   9   5     2458.37     2518.80     39.70 o 
   1   9   5      120.59      167.88     18.32 o 
   3   9   5       11.26      -13.89     14.91 o 
   5   9   5      874.30      719.82     30.26 o 
   7   9   5      714.47      765.52     36.89 o 
   9   9   5        2.37       36.05     42.73 o 
 -18  10   5      565.02      667.70     51.45 o 
 -16  10   5      311.88      296.76     34.07 o 
 -14  10   5        5.53      -24.41     16.27 o 
 -12  10   5      278.99      356.82     28.61 o 
 -10  10   5     1909.32     1933.79     43.38 o 
  -8  10   5     1309.02     1208.50     35.48 o 
  -6  10   5      107.06      121.22     28.81 o 
  -4  10   5      113.47       91.93     18.03 o 
  -2  10   5      161.57      136.63     27.55 o 
   0  10   5      139.12      103.82     18.03 o 
   2  10   5      588.28      607.42     44.47 o 
   4  10   5       37.13       27.42     20.00 o 
   6  10   5      170.63      156.33     28.93 o 
   8  10   5      110.55      197.61     53.41 o 
 -15  11   5      249.31      284.27     28.22 o 
 -13  11   5      196.35      241.30     23.40 o 
 -11  11   5      288.76      254.39     36.12 o 
  -9  11   5      976.64      982.92     31.95 o 
  -7  11   5     1487.75     1499.20     50.88 o 
  -5  11   5      986.05      998.21     35.57 o 
  -3  11   5      578.94      624.85     30.41 o 
  -1  11   5      201.08      193.99     24.78 o 
   1  11   5      342.95      307.55     27.79 o 
   3  11   5       78.75       85.66     26.67 o 
   5  11   5      245.18      288.99     40.87 o 
 -12  12   5      312.61      336.50     30.18 o 
 -10  12   5      503.05      500.11     43.87 o 
  -8  12   5      182.30      227.01     24.44 o 
  -6  12   5      516.64      555.47     34.85 o 
  -4  12   5      816.76      783.96     60.38 o 
  -2  12   5      463.22      483.31     55.07 o 
   0  12   5       72.68      129.93     29.36 o 
   2  12   5      212.43      201.35     32.73 o 
 -26   0   6      365.19      316.53     41.06 o 
 -24   0   6       74.67       36.37     27.84 o 
 -22   0   6      225.52      243.36     46.07 o 
 -20   0   6     9226.08     9110.79    122.26 o 
 -18   0   6    14247.51    14560.27    156.25 o 
 -16   0   6     4740.40     5005.64     75.96 o 
 -14   0   6       17.96       77.79      9.80 o 
 -12   0   6     8290.70     7587.49    121.03 o 
 -10   0   6     2877.85     3521.63     48.00 o 
  -8   0   6     5825.61     5401.01     46.75 o 
  -6   0   6     6220.32     5939.33     48.46 o 
  -4   0   6    44432.05    45727.29    324.96 o 
  -2   0   6       21.25       70.67     10.83 o 
   0   0   6    20298.04    19121.06    160.92 o 
   2   0   6     9911.61     9752.69     75.26 o 
   4   0   6     2358.57     2440.01     33.89 o 
   6   0   6     4782.35     5036.00     73.78 o 
   8   0   6      366.94      403.24     50.74 o 
  10   0   6      336.81      197.61     48.07 o 
  12   0   6       16.57       36.05     38.72 o 
  14   0   6      345.99      405.91     66.76 o 
 -25   1   6      610.66      732.05     36.62 o 
 -23   1   6      541.64      631.29     30.33 o 
 -21   1   6      240.90      189.68     21.58 o 
 -19   1   6    10385.20    10234.26     90.94 o 
 -17   1   6     6910.38     7235.48     95.62 o 
 -15   1   6     2707.09     2529.96     24.14 o 
 -13   1   6       81.33       55.75      6.57 o 
 -11   1   6    13000.74    12618.82     64.77 o 
  -9   1   6    17625.88    18550.03     91.29 o 
  -7   1   6     4177.19     4075.96     27.31 o 
  -5   1   6      557.70      891.33     12.93 o 
  -3   1   6    12766.93    12308.62     67.45 o 
  -1   1   6    19564.84    19405.32     99.29 o 
   1   1   6    10087.07    10387.13     71.35 o 
   3   1   6      766.93      542.82     12.75 o 
   5   1   6     8285.89     8940.45     65.14 o 
   7   1   6     1403.10     1405.52     49.10 o 
   9   1   6     2804.76     2653.10    145.54 o 
  11   1   6      196.28      206.05     35.88 o 
  13   1   6       93.49        6.27     31.11 o 
  15   1   6      163.27      183.21     41.25 o 
 -26   2   6      208.38      292.50     61.70 o 
 -24   2   6      280.99      265.54     25.99 o 
 -22   2   6      343.58      422.53     26.08 o 
 -20   2   6      716.59      665.52     27.18 o 
 -18   2   6     5913.73     5819.95     94.43 o 
 -16   2   6     2124.69     1953.89     33.77 o 
 -14   2   6     1500.74     1886.34     21.40 o 
 -12   2   6    11173.03    11984.31     63.99 o 
 -10   2   6    28257.97    29875.49    141.91 o 
  -8   2   6    25331.20    24101.04    140.76 o 
  -6   2   6     4655.65     4400.99    101.23 o 
  -4   2   6    14991.88    15514.17     73.80 o 
  -2   2   6    16870.40    16331.03     78.26 o 
   0   2   6    13140.60    12938.56     87.48 o 
   2   2   6     8765.23     9083.97     53.13 o 
   4   2   6     5272.43     5271.30     44.68 o 
   6   2   6     1641.40     1662.31     33.53 o 
   8   2   6      600.60      567.46    104.15 o 
  10   2   6     3488.87     3402.51     82.14 o 
  12   2   6       51.76       25.67     29.73 o 
  14   2   6      258.39      307.55     44.34 o 
 -25   3   6      601.56      519.25     40.56 o 
 -23   3   6     1098.71      981.10     42.14 o 
 -21   3   6        6.79       -7.23     19.24 o 
 -19   3   6      888.80      977.25     30.20 o 
 -17   3   6      977.03      998.45     29.10 o 
 -15   3   6       99.87       67.78      8.71 o 
 -13   3   6     4862.31     4691.85     35.92 o 
 -11   3   6    14801.42    15314.33     91.06 o 
  -9   3   6    15008.21    15033.21     84.57 o 
  -7   3   6    10011.15     9862.70     60.96 o 
  -5   3   6    46048.92    44307.02    185.49 o 
  -3   3   6     9850.17     9302.58     56.19 o 
  -1   3   6     1495.93     1731.76     22.07 o 
   1   3   6     5791.92     6111.17     41.86 o 
   3   3   6     1887.80     1809.95     22.59 o 
   5   3   6     1248.88     1217.55     23.48 o 
   7   3   6       26.12       -0.82     15.30 o 
   9   3   6     3653.28     3583.21     82.12 o 
  11   3   6     2274.50     2317.68     72.63 o 
  13   3   6      163.40      204.18     39.52 o 
  15   3   6      277.02      303.47     46.73 o 
 -24   4   6      694.39      701.67     41.80 o 
 -22   4   6      942.29      996.23     41.57 o 
 -20   4   6     1277.49     1170.27     41.04 o 
 -18   4   6      536.99      522.32     37.71 o 
 -16   4   6     1576.68     1551.70     39.71 o 
 -14   4   6      286.95      299.44     30.68 o 
 -12   4   6     3074.91     3063.57     36.42 o 
 -10   4   6     4393.44     4052.80     38.04 o 
  -8   4   6     9820.21    10349.22     79.99 o 
  -6   4   6    15067.38    15051.58     92.56 o 
  -4   4   6       96.44       99.25      7.83 o 
  -2   4   6      379.42      579.33     14.84 o 
   0   4   6      122.14       44.74      7.57 o 
   2   4   6     2333.68     2253.61     26.21 o 
   4   4   6     2358.13     2491.38     32.60 o 
   6   4   6       11.97       -5.03     10.30 o 
   8   4   6       72.83       61.42     26.44 o 
  10   4   6     2520.03     2471.24     73.13 o 
  12   4   6      711.62      580.80     50.01 o 
  14   4   6      324.85      283.46     45.73 o 
 -25   5   6      271.97      321.94     36.48 o 
 -23   5   6      519.56      461.27     59.02 o 
 -21   5   6      790.61      773.69     38.73 o 
 -19   5   6     1278.21     1342.45     42.85 o 
 -17   5   6       20.60      -14.34     19.43 o 
 -15   5   6     2919.41     2966.90     36.84 o 
 -13   5   6     5109.96     4903.81     50.81 o 
 -11   5   6     2238.90     2236.58     30.44 o 
  -9   5   6     1258.12     1077.41     33.79 o 
  -7   5   6    10071.33     9749.48     66.90 o 
  -5   5   6     1962.54     2048.94     22.17 o 
  -3   5   6     2228.18     2224.86     26.47 o 
  -1   5   6     3100.18     3037.15     30.46 o 
   1   5   6     1364.70     1319.88     23.88 o 
   3   5   6       62.09       29.33      9.56 o 
   5   5   6      992.31      929.18     23.88 o 
   7   5   6      407.68      480.10     47.39 o 
   9   5   6      498.00      472.85     42.01 o 
  11   5   6     1022.15     1002.88     54.74 o 
  13   5   6      172.12      240.53     43.43 o 
 -24   6   6      346.22      389.58     37.73 o 
 -22   6   6      151.74      154.73     29.99 o 
 -20   6   6      194.31      185.69     27.75 o 
 -18   6   6      622.85      596.05     54.63 o 
 -16   6   6     1056.74     1091.50     30.38 o 
 -14   6   6      597.30      718.82     22.23 o 
 -12   6   6     3782.59     3600.75     41.62 o 
 -10   6   6     5259.53     4926.63     48.09 o 
  -8   6   6     2966.94     2928.68     35.99 o 
  -6   6   6    10778.15    11115.53     76.62 o 
  -4   6   6     6535.28     6442.92     54.14 o 
  -2   6   6      630.94      627.68     20.10 o 
   0   6   6     1890.30     2099.64     27.84 o 
   2   6   6     3334.98     3204.25     41.50 o 
   4   6   6     1920.29     1976.64     35.17 o 
   6   6   6       87.18      119.11     16.16 o 
   8   6   6      121.58       80.81     30.59 o 
  10   6   6     2038.22     2074.72     69.85 o 
  12   6   6      137.07      127.97     42.06 o 
 -23   7   6      237.81      160.42     32.32 o 
 -21   7   6      295.54      373.60     50.10 o 
 -19   7   6      967.42      989.93     42.85 o 
 -17   7   6     1721.27     1707.99     71.18 o 
 -15   7   6      341.41      435.79     32.57 o 
 -13   7   6     1455.97     1385.10     30.80 o 
 -11   7   6      790.87      842.17     23.82 o 
  -9   7   6     1525.62     1544.68     28.93 o 
  -7   7   6     1026.34      932.80     23.56 o 
  -5   7   6      963.22     1034.76     24.56 o 
  -3   7   6     2827.51     2991.26     38.62 o 
  -1   7   6     1838.98     1688.80     29.92 o 
   1   7   6     5441.46     5389.43     53.61 o 
   3   7   6     2213.28     2246.54     40.21 o 
   5   7   6     1856.96     1747.94     33.86 o 
   7   7   6      462.46      562.65     37.15 o 
   9   7   6      412.32      539.46     44.84 o 
  11   7   6      151.56      118.53     36.79 o 
 -22   8   6       66.15       86.70     29.45 o 
 -20   8   6      590.20      450.98     38.19 o 
 -18   8   6     2938.93     2822.95     80.81 o 
 -16   8   6     2077.57     2065.20     49.31 o 
 -14   8   6      142.97       96.62     18.85 o 
 -12   8   6      250.24      271.29     19.35 o 
 -10   8   6     2740.96     2868.38     41.04 o 
  -8   8   6       15.21       11.66     12.40 o 
  -6   8   6     1037.71     1021.45     26.46 o 
  -4   8   6      637.25      616.65     22.95 o 
  -2   8   6     1318.62     1241.96     28.79 o 
   0   8   6     1240.73     1420.79     30.56 o 
   2   8   6     1292.78     1334.60     30.68 o 
   4   8   6     1897.22     1898.50     41.63 o 
   6   8   6      412.33      477.48     56.21 o 
   8   8   6      136.69      126.07     38.05 o 
  10   8   6      359.66      456.36     48.12 o 
 -19   9   6      445.11      419.61     37.99 o 
 -17   9   6      513.18      469.70     87.46 o 
 -15   9   6      322.29      341.34     30.45 o 
 -13   9   6      435.38      460.69     32.57 o 
 -11   9   6     1234.53     1177.19     30.97 o 
  -9   9   6      276.05      229.42     19.62 o 
  -7   9   6      197.33      215.54     26.09 o 
  -5   9   6       24.50        1.37     13.78 o 
  -3   9   6      550.70      539.72     33.07 o 
  -1   9   6      678.22      779.84     26.09 o 
   1   9   6      270.93      311.17     21.20 o 
   3   9   6       66.38        8.06     17.73 o 
   5   9   6       25.07      -21.05     18.11 o 
   7   9   6      555.03      510.69     56.75 o 
 -18  10   6       35.47       84.21     35.38 o 
 -16  10   6      146.82      147.01     24.64 o 
 -14  10   6      396.40      402.54     25.32 o 
 -12  10   6      215.92      290.30     25.45 o 
 -10  10   6      450.96      387.14     37.97 o 
  -8  10   6      910.35      809.58     28.81 o 
  -6  10   6     1052.22     1174.81     42.84 o 
  -4  10   6       51.13       46.12     17.33 o 
  -2  10   6      619.74      521.18     25.50 o 
   0  10   6      711.79      797.91     28.83 o 
   2  10   6        3.33      -15.02     19.27 o 
   4  10   6       65.07       46.39     21.14 o 
   6  10   6      453.26      411.53     34.47 o 
 -15  11   6       12.55       23.10     21.16 o 
 -13  11   6       31.83       37.32     19.28 o 
 -11  11   6      288.54      286.48     27.34 o 
  -9  11   6      600.70      629.33     49.34 o 
  -7  11   6      263.13      276.81     35.58 o 
  -5  11   6      135.59      157.54     20.97 o 
  -3  11   6      755.13      855.50     30.46 o 
  -1  11   6      257.56      312.00     24.32 o 
   1  11   6      231.97      245.63     27.30 o 
   3  11   6      354.75      330.65     33.66 o 
 -12  12   6      143.95      124.33     26.82 o 
 -10  12   6      137.68      165.49     23.94 o 
  -8  12   6      131.22       81.05     25.10 o 
  -6  12   6      195.36      213.90     34.05 o 
  -4  12   6      472.88      498.72     39.21 o 
  -2  12   6       26.40       27.88     27.65 o 
   0  12   6       11.43       -5.72     25.13 o 
 -27   1   7       36.96       21.25     23.01 o 
 -25   1   7       30.78       37.43     20.03 o 
 -23   1   7       20.35      -11.05     16.77 o 
 -21   1   7        2.22       14.58     14.82 o 
 -19   1   7      296.63      283.04     22.36 o 
 -17   1   7      886.52      830.16     23.85 o 
 -15   1   7       35.32       27.59      6.91 o 
 -13   1   7     3322.99     3858.11     30.86 o 
 -11   1   7      127.18      108.04      7.34 o 
  -9   1   7      157.57      133.67      6.85 o 
  -7   1   7       51.56       41.67      5.16 o 
  -5   1   7      587.44      718.59     13.32 o 
  -3   1   7       32.19       -0.12      5.27 o 
  -1   1   7      883.02      881.89     15.34 o 
   1   1   7        3.15        3.24      7.67 o 
   3   1   7      611.20      626.18     20.93 o 
   5   1   7        0.11      -16.50     11.00 o 
   7   1   7      164.24      175.63     42.06 o 
   9   1   7       12.05        1.96     28.14 o 
  11   1   7        4.47       -2.43     28.69 o 
  13   1   7        1.84      -16.68     32.56 o 
 -26   2   7       94.22       98.02     31.60 o 
 -24   2   7       12.33      -28.20     21.06 o 
 -22   2   7        1.97      -14.36     15.96 o 
 -20   2   7      292.67      308.58     21.69 o 
 -18   2   7     1019.26     1031.24     27.61 o 
 -16   2   7       10.76       -7.18      7.87 o 
 -14   2   7      280.35      340.21     12.02 o 
 -12   2   7     2017.61     1827.06     20.84 o 
 -10   2   7      101.43      128.37      7.26 o 
  -8   2   7       48.49       71.84      6.46 o 
  -6   2   7       60.43       53.15      8.12 o 
  -4   2   7       26.16       41.20      7.90 o 
  -2   2   7       66.39       23.00      6.65 o 
   0   2   7      636.30      738.67     13.02 o 
   2   2   7     1585.73     1667.79     24.31 o 
   4   2   7        3.02        8.23     10.83 o 
   6   2   7       18.94      -14.32     15.72 o 
   8   2   7      806.83      880.11     47.21 o 
  10   2   7       34.63        5.91     72.10 o 
  12   2   7       63.71       55.90     34.90 o 
  14   2   7        4.85      -18.75     32.06 o 
 -27   3   7       45.83       35.91     28.22 o 
 -25   3   7        0.92      -16.96     24.00 o 
 -23   3   7      118.05      138.81     26.44 o 
 -21   3   7      220.70      218.98     25.37 o 
 -19   3   7       94.98       94.82     20.29 o 
 -17   3   7       90.76       61.45     14.84 o 
 -15   3   7     1069.96      952.41     17.79 o 
 -13   3   7      142.54      115.35      8.43 o 
 -11   3   7      788.72      912.71     15.49 o 
  -9   3   7     3182.33     3307.41     32.30 o 
  -7   3   7      115.73      158.82      9.16 o 
  -5   3   7       18.42       31.98      5.95 o 
  -3   3   7      521.96      362.14     12.34 o 
  -1   3   7     2091.92     1819.47     21.29 o 
   1   3   7      436.53      400.57     15.32 o 
   3   3   7      246.84      280.46     14.76 o 
   5   3   7      121.28      191.62     22.93 o 
   7   3   7        8.90      -18.21     23.55 o 
   9   3   7      649.62      541.59     45.73 o 
  11   3   7       94.21      113.49     33.99 o 
  13   3   7        1.51      -18.77     31.53 o 
 -26   4   7       15.33      -10.01     25.42 o 
 -24   4   7       56.95       49.14     25.70 o 
 -22   4   7      234.90      240.64     36.58 o 
 -20   4   7      216.65      248.31     31.78 o 
 -18   4   7      815.50      736.26     32.32 o 
 -16   4   7       19.46       10.33     10.58 o 
 -14   4   7     1565.25     1515.58     25.64 o 
 -12   4   7     3713.79     3469.87     40.09 o 
 -10   4   7      148.95       87.54     10.00 o 
  -8   4   7     3621.32     4057.75     38.03 o 
  -6   4   7     6955.71     6561.74     42.67 o 
  -4   4   7       17.82       17.45      6.76 o 
  -2   4   7      816.04      789.69     18.77 o 
   0   4   7       21.67       51.65      8.55 o 
   2   4   7      129.45       95.77     11.62 o 
   4   4   7      179.10      162.89     16.71 o 
   6   4   7      158.31      153.59     24.87 o 
   8   4   7      324.90      428.91     41.00 o 
  10   4   7       16.61       14.69     30.21 o 
  12   4   7      174.14      195.16     40.05 o 
 -25   5   7       81.29       51.72     28.50 o 
 -23   5   7      341.60      327.01     42.46 o 
 -21   5   7      296.82      343.91     32.11 o 
 -19   5   7       15.38       15.24     19.17 o 
 -17   5   7      141.57      129.80     21.51 o 
 -15   5   7      274.33      283.98     19.94 o 
 -13   5   7     1752.95     1878.63     29.48 o 
 -11   5   7     1530.99     1517.63     25.74 o 
  -9   5   7     1568.90     1169.51     22.91 o 
  -7   5   7      474.92      391.06     17.27 o 
  -5   5   7      168.44      274.42     13.34 o 
  -3   5   7      834.16      827.61     17.12 o 
  -1   5   7      995.48      967.61     20.65 o 
   1   5   7       17.70       26.93     10.85 o 
   3   5   7        1.47        2.83     11.16 o 
   5   5   7       32.05       -3.86     14.08 o 
   7   5   7       39.42      -18.64     34.72 o 
   9   5   7      396.43      352.10     63.42 o 
  11   5   7       89.26      139.87     38.68 o 
 -24   6   7        1.13      -31.40     25.13 o 
 -22   6   7       98.84      107.99     40.32 o 
 -20   6   7      694.53      632.17     52.39 o 
 -18   6   7      827.88      876.78     36.86 o 
 -16   6   7       29.33       15.55     12.52 o 
 -14   6   7        5.66       -6.46     11.39 o 
 -12   6   7     1575.84     1529.06     28.21 o 
 -10   6   7       17.89       19.42     10.80 o 
  -8   6   7      690.33      643.29     19.25 o 
  -6   6   7      852.61      786.00     20.48 o 
  -4   6   7       87.19      141.55     12.85 o 
  -2   6   7      467.10      501.83     18.73 o 
   0   6   7     1038.16      995.87     23.38 o 
   2   6   7     1156.87     1146.94     26.69 o 
   4   6   7      477.14      459.92     21.20 o 
   6   6   7       47.38       44.44     21.71 o 
   8   6   7      668.12      672.08    115.50 o 
  10   6   7        3.56       -5.34     41.39 o 
 -23   7   7       20.10       30.30     26.96 o 
 -21   7   7      359.13      396.02     35.44 o 
 -19   7   7      523.05      460.92     35.35 o 
 -17   7   7       71.67       59.62     25.85 o 
 -15   7   7       54.92       41.95     14.88 o 
 -13   7   7     1663.81     1662.06     31.70 o 
 -11   7   7      666.26      686.92     22.61 o 
  -9   7   7      315.94      422.08     26.99 o 
  -7   7   7      299.88      260.53     16.46 o 
  -5   7   7      619.60      575.00     30.40 o 
  -3   7   7      610.98      562.48     20.83 o 
  -1   7   7     2467.18     2468.77     36.46 o 
   1   7   7     1156.00     1083.67     30.37 o 
   3   7   7      214.88      235.12     36.04 o 
   5   7   7      235.38      211.23     21.77 o 
   7   7   7      132.98      127.60     33.51 o 
   9   7   7      251.83      180.33     37.28 o 
 -22   8   7      167.55      224.68     32.61 o 
 -20   8   7      540.29      518.80     39.25 o 
 -18   8   7      362.70      387.52     33.40 o 
 -16   8   7     1531.52     1504.64     39.12 o 
 -14   8   7      375.98      349.66     21.55 o 
 -12   8   7     1615.40     1734.74     33.80 o 
 -10   8   7     1039.50     1007.32     27.00 o 
  -8   8   7       43.12       28.75     13.95 o 
  -6   8   7      217.70      151.18     22.27 o 
  -4   8   7      102.84      118.14     16.20 o 
  -2   8   7     2203.25     2261.70     39.24 o 
   0   8   7       66.05       97.44     18.52 o 
   2   8   7      243.55      249.86     22.51 o 
   4   8   7      792.56      692.96     35.16 o 
   6   8   7      124.01      148.21     46.73 o 
   8   8   7      586.94      524.74     66.76 o 
 -21   9   7      299.88      268.61     45.37 o 
 -19   9   7      992.83      962.33     45.12 o 
 -17   9   7      316.99      348.75     31.22 o 
 -15   9   7      142.45      153.34     23.04 o 
 -13   9   7      712.72      723.76     27.31 o 
 -11   9   7     1567.72     1650.53     35.10 o 
  -9   9   7      361.09      391.17     31.37 o 
  -7   9   7       19.00      -21.10     14.07 o 
  -5   9   7      226.04      169.77     17.96 o 
  -3   9   7      102.67      105.10     17.35 o 
  -1   9   7     1268.66     1268.68     31.08 o 
   1   9   7      502.26      542.18     57.24 o 
   3   9   7       10.81       20.03     18.69 o 
   5   9   7       33.90       -7.53     19.55 o 
 -18  10   7      154.68      160.46     37.62 o 
 -16  10   7       72.91       87.62     23.35 o 
 -14  10   7       35.36       16.89     21.39 o 
 -12  10   7       28.37       -3.11     17.18 o 
 -10  10   7      418.38      500.83     31.92 o 
  -8  10   7     1594.70     1586.42     36.18 o 
  -6  10   7      354.12      393.79     23.55 o 
  -4  10   7      167.85      160.48     20.25 o 
  -2  10   7     1027.99     1061.42     31.61 o 
   0  10   7      495.71      479.83     29.16 o 
   2  10   7       17.10      -13.65     20.35 o 
   4  10   7      286.90      295.22     27.80 o 
 -15  11   7        6.69       -8.81     18.48 o 
 -13  11   7      775.55      892.50     36.47 o 
 -11  11   7      366.10      300.86     28.19 o 
  -9  11   7      256.47      197.68     23.15 o 
  -7  11   7      518.92      513.78     27.71 o 
  -5  11   7      914.22      948.97     31.74 o 
  -3  11   7      566.39      547.24     27.83 o 
  -1  11   7      475.83      528.66     40.09 o 
   1  11   7      336.22      364.93     29.34 o 
   3  11   7      113.14      104.37     28.65 o 
 -12  12   7      700.91      589.92     31.92 o 
 -10  12   7      349.92      388.68     59.97 o 
  -8  12   7      271.14      282.92     38.16 o 
  -6  12   7      361.68      378.82     33.42 o 
  -4  12   7      287.56      300.09     30.24 o 
  -2  12   7       96.77      101.29     28.69 o 
 -28   0   8      237.28      290.44     41.00 o 
 -26   0   8      615.95      690.37     47.18 o 
 -24   0   8      362.13      420.85     38.23 o 
 -22   0   8     2351.39     2069.57     59.48 o 
 -20   0   8     4254.20     4488.70     80.19 o 
 -18   0   8     8456.46     8450.25    106.58 o 
 -16   0   8     9964.26    10258.12     85.79 o 
 -14   0   8     8332.90     8451.52     73.41 o 
 -12   0   8     6334.76     5454.78     53.82 o 
 -10   0   8      477.53      359.56     14.89 o 
  -8   0   8      609.70      750.48     18.59 o 
  -6   0   8       69.96       18.74     15.36 o 
  -4   0   8     9351.46     8796.22     93.46 o 
  -2   0   8    33322.67    34456.62    578.82 o 
   0   0   8      354.35      292.77     22.05 o 
   2   0   8      802.54      854.47     34.78 o 
   4   0   8     2005.37     2058.79     51.63 o 
   6   0   8     2751.94     2690.47     98.81 o 
   8   0   8     2226.82     2309.93    100.14 o 
  10   0   8      620.20      515.40     68.10 o 
  12   0   8       26.72       -9.35     45.40 o 
 -27   1   8      374.11      288.12     32.87 o 
 -25   1   8       70.83       70.61     20.43 o 
 -23   1   8      501.25      600.82     39.89 o 
 -21   1   8     2878.97     2902.20     46.79 o 
 -19   1   8     5177.60     5211.91     59.13 o 
 -17   1   8     3620.07     3407.05     43.71 o 
 -15   1   8    10891.53    10441.04     60.94 o 
 -13   1   8     8285.26     8655.59     52.26 o 
 -11   1   8     2360.84     2355.01     23.03 o 
  -9   1   8    17233.81    17113.97     82.61 o 
  -7   1   8     1701.62     2517.89     22.12 o 
  -5   1   8       18.91       41.66     11.95 o 
  -3   1   8     5930.98     6140.02     54.03 o 
  -1   1   8    10198.38    10497.00     78.89 o 
   1   1   8     2787.41     2603.73     37.16 o 
   3   1   8      339.22      410.84     26.02 o 
   5   1   8     4170.14     4304.18     53.07 o 
   7   1   8     3441.65     3276.99     79.74 o 
   9   1   8      154.91      144.60     34.90 o 
  11   1   8      104.60      134.59     37.73 o 
 -26   2   8      317.98      365.65     53.55 o 
 -24   2   8      558.33      528.41     35.33 o 
 -22   2   8      989.65      822.26     34.91 o 
 -20   2   8      112.60       57.08     15.71 o 
 -18   2   8     3739.92     3746.20     66.30 o 
 -16   2   8     1185.52     1136.75     18.88 o 
 -14   2   8     5917.65     5782.66     41.36 o 
 -12   2   8     9318.45     8604.65     51.74 o 
 -10   2   8     5055.20     5111.36     35.59 o 
  -8   2   8       47.11       22.42      6.34 o 
  -6   2   8       16.87       49.17      6.08 o 
  -4   2   8    13856.03    13766.29     70.39 o 
  -2   2   8    12680.99    12875.60     77.50 o 
   0   2   8      100.28      116.82     12.60 o 
   2   2   8     3251.46     3358.33     44.08 o 
   4   2   8     1949.86     1749.62     34.01 o 
   6   2   8     1418.23     1534.31     80.11 o 
   8   2   8     5517.93     5402.22    331.13 o 
  10   2   8      311.65      252.55     40.57 o 
  12   2   8       72.51       56.08     41.39 o 
 -27   3   8      230.57      286.45     34.17 o 
 -25   3   8      479.12      446.11     35.91 o 
 -23   3   8     3144.81     3383.29     65.99 o 
 -21   3   8      749.51      745.02     33.90 o 
 -19   3   8       13.15        6.89     16.62 o 
 -17   3   8      197.52      144.89     15.42 o 
 -15   3   8     1243.84     1093.92     21.82 o 
 -13   3   8      987.42     1024.67     16.89 o 
 -11   3   8      513.56      355.37     11.55 o 
  -9   3   8    18114.16    17998.10     88.32 o 
  -7   3   8      526.61      456.02     21.96 o 
  -5   3   8    22831.85    22924.05    107.79 o 
  -3   3   8    16681.58    16669.08    111.44 o 
  -1   3   8      410.21      328.12     14.12 o 
   1   3   8      942.55      826.91     23.69 o 
   3   3   8     2683.77     2936.07     42.52 o 
   5   3   8      501.58      552.28     25.36 o 
   7   3   8       62.06       30.27     28.78 o 
   9   3   8      273.33      282.34     39.11 o 
  11   3   8      703.10      691.67     66.09 o 
 -26   4   8      416.97      502.18     49.06 o 
 -24   4   8     1199.33     1119.75     43.76 o 
 -22   4   8     3442.54     3201.63     67.72 o 
 -20   4   8      445.21      513.28     31.55 o 
 -18   4   8       59.57       48.30     18.47 o 
 -16   4   8     1624.78     1635.04     27.20 o 
 -14   4   8     8481.37     8607.14     64.18 o 
 -12   4   8     2309.92     2258.48     32.51 o 
 -10   4   8      242.71      261.28     13.20 o 
  -8   4   8     9845.91     9947.16     67.13 o 
  -6   4   8    16304.00    15540.00     81.20 o 
  -4   4   8    10238.79     9880.04     59.47 o 
  -2   4   8     3776.73     3848.96     39.09 o 
   0   4   8      177.09      169.87     12.94 o 
   2   4   8      350.62      364.08     20.08 o 
   4   4   8      141.02      148.87     17.97 o 
   6   4   8        7.72      -24.29     24.90 o 
   8   4   8      456.03      441.03     42.46 o 
  10   4   8       43.73       27.98     56.75 o 
 -25   5   8      394.38      410.82     60.01 o 
 -23   5   8      840.76      868.64     42.03 o 
 -21   5   8     1243.41     1256.47     44.67 o 
 -19   5   8      321.08      363.76     28.58 o 
 -17   5   8      298.73      264.36     18.87 o 
 -15   5   8     5664.93     5716.62     53.19 o 
 -13   5   8     7052.89     7543.67     61.19 o 
 -11   5   8     1698.42     1552.84     48.33 o 
  -9   5   8     4381.72     4365.49     42.79 o 
  -7   5   8     7525.13     7695.45     59.22 o 
  -5   5   8     2792.31     2783.39     33.52 o 
  -3   5   8      601.21      554.04     15.92 o 
  -1   5   8      708.55      789.78     23.29 o 
   1   5   8     1251.40     1245.32     25.85 o 
   3   5   8      210.67      229.05     20.04 o 
   5   5   8        4.95      -21.76     14.51 o 
   7   5   8      632.26      647.32     95.47 o 
   9   5   8      295.78      299.07     42.01 o 
  11   5   8      364.94      329.80     46.67 o 
 -24   6   8      283.82      301.30     34.50 o 
 -22   6   8     1252.98     1250.90     46.22 o 
 -20   6   8       23.19       -5.49     22.60 o 
 -18   6   8        9.12       13.76     19.04 o 
 -16   6   8      947.94     1054.44     28.44 o 
 -14   6   8     5799.15     5448.58     70.41 o 
 -12   6   8      237.68      207.61     15.47 o 
 -10   6   8      704.40      733.17     21.32 o 
  -8   6   8     2417.51     2160.82     31.90 o 
  -6   6   8      853.51      833.01     21.90 o 
  -4   6   8     2873.29     3292.32     39.24 o 
  -2   6   8     4873.44     4797.41     55.37 o 
   0   6   8      732.81      705.86     25.38 o 
   2   6   8      794.45      758.86     28.53 o 
   4   6   8     1405.79     1356.74     39.94 o 
   6   6   8      564.66      638.35     48.74 o 
   8   6   8      507.91      525.63     48.56 o 
  10   6   8      125.13      119.38     39.92 o 
 -23   7   8      366.09      372.09     36.94 o 
 -21   7   8      125.31       78.15     27.19 o 
 -19   7   8     1072.09     1060.72     42.38 o 
 -17   7   8     1738.78     1574.28     42.04 o 
 -15   7   8       40.96       86.60     15.66 o 
 -13   7   8      276.73      333.83     19.26 o 
 -11   7   8      896.86      956.80     25.37 o 
  -9   7   8      587.70      603.79     21.41 o 
  -7   7   8      197.60      166.84     15.39 o 
  -5   7   8     2834.65     2678.78     37.60 o 
  -3   7   8     2233.45     2133.18     34.67 o 
  -1   7   8      239.80      277.04     21.35 o 
   1   7   8     1800.27     1876.66     38.83 o 
   3   7   8     3716.19     3906.64    106.15 o 
   5   7   8      323.39      432.55     61.42 o 
   7   7   8      501.58      521.43     46.26 o 
   9   7   8      347.83      344.68     60.08 o 
 -22   8   8      270.19      275.65     34.39 o 
 -20   8   8      403.28      361.35     51.73 o 
 -18   8   8     2730.68     2687.72     73.17 o 
 -16   8   8     1275.99     1237.29     31.56 o 
 -14   8   8      881.58      928.47     27.98 o 
 -12   8   8      442.30      446.87     32.76 o 
 -10   8   8     1922.32     1995.97     35.85 o 
  -8   8   8      235.92      233.01     22.50 o 
  -6   8   8      204.09      190.56     17.88 o 
  -4   8   8      404.28      400.15     37.61 o 
  -2   8   8      876.63      889.65     30.35 o 
   0   8   8      510.49      599.54     30.45 o 
   2   8   8      180.99      170.44     21.69 o 
   4   8   8      274.56      228.06     46.07 o 
   8   8   8      552.03      604.86     72.10 o 
 -21   9   8      261.93      214.76     34.26 o 
 -19   9   8      524.71      534.22     68.76 o 
 -17   9   8      913.82      895.79     35.22 o 
 -15   9   8      679.60      663.49     27.22 o 
 -13   9   8      651.59      655.55     27.01 o 
 -11   9   8     1734.62     1825.51     47.64 o 
  -9   9   8     1203.03     1182.88     31.31 o 
  -7   9   8       69.96       87.37     17.29 o 
  -5   9   8        4.83      -20.44     13.63 o 
  -3   9   8      715.25      670.22     32.45 o 
  -1   9   8      580.89      544.50     33.34 o 
   1   9   8       17.38        6.74     18.64 o 
   3   9   8       97.30      151.56     27.67 o 
   5   9   8       23.11       12.06     31.11 o 
 -18  10   8       57.25       66.30     40.72 o 
 -16  10   8       26.78       26.93     20.63 o 
 -14  10   8      313.95      262.70     23.66 o 
 -12  10   8      373.44      337.41     25.54 o 
 -10  10   8      416.78      444.98     25.65 o 
  -8  10   8      197.63      208.99     21.54 o 
  -6  10   8      170.04      170.83     20.59 o 
  -4  10   8      343.92      390.32     24.68 o 
  -2  10   8      449.70      439.89     34.87 o 
   0  10   8      269.56      273.34     27.12 o 
   2  10   8      123.54      138.48     25.17 o 
   4  10   8      112.53      133.76     29.76 o 
 -15  11   8        9.91       -7.69     20.71 o 
 -13  11   8        1.41      -26.90     21.76 o 
 -11  11   8       21.63       13.89     19.79 o 
  -9  11   8      314.44      287.02     24.67 o 
  -7  11   8      381.21      387.81     33.44 o 
  -5  11   8      199.44      182.72     22.88 o 
  -3  11   8      146.35      138.57     25.48 o 
  -1  11   8      199.09      200.89     26.33 o 
   1  11   8       31.38       27.07     22.63 o 
 -10  12   8      312.76      329.57     30.03 o 
  -8  12   8       40.73       18.58     20.26 o 
  -6  12   8      152.11      196.74     25.23 o 
  -4  12   8      603.27      664.75     36.65 o 
 -27   1   9       88.16       60.09     25.35 o 
 -25   1   9       55.60       18.73     18.20 o 
 -23   1   9      177.79      130.58     19.65 o 
 -21   1   9      102.79      145.37     17.53 o 
 -19   1   9      853.54      916.29     26.60 o 
 -17   1   9      178.29      165.59     10.93 o 
 -15   1   9      215.60      237.57     13.73 o 
 -13   1   9     1460.28     1277.72     18.75 o 
 -11   1   9        5.47        1.26      6.15 o 
  -9   1   9     1240.49     1234.62     23.62 o 
  -7   1   9     1271.34     1356.69     17.87 o 
  -5   1   9      939.24      996.04     21.36 o 
  -3   1   9        5.41        1.61      9.50 o 
  -1   1   9      152.30      153.82     17.81 o 
   1   1   9      977.68      971.30     26.38 o 
   3   1   9      116.73      104.50     16.97 o 
   5   1   9      129.96      120.13     31.11 o 
   7   1   9       28.22        0.67     39.39 o 
   9   1   9       55.60       17.70     33.51 o 
  11   1   9       58.03       -2.00     36.82 o 
 -28   2   9        0.10      -35.06     23.38 o 
 -26   2   9       31.57        1.94     23.55 o 
 -24   2   9       35.44       20.49     21.99 o 
 -22   2   9        1.55      -19.94     17.00 o 
 -20   2   9       49.20       82.14     19.15 o 
 -18   2   9      369.89      314.08     28.14 o 
 -16   2   9      880.03      815.57     18.67 o 
 -14   2   9       13.70        8.30      6.70 o 
 -12   2   9       15.83       14.72      6.63 o 
 -10   2   9      725.92      759.54     14.85 o 
  -8   2   9      166.19      153.09     12.10 o 
  -6   2   9      413.97      489.75     15.29 o 
  -4   2   9        4.78       -1.19      7.58 o 
  -2   2   9       56.63       56.83     11.51 o 
   0   2   9       11.07      -15.64     10.70 o 
   2   2   9       52.38       30.95     14.27 o 
   4   2   9      135.79      209.18     22.93 o 
   6   2   9       20.70      -14.69     27.38 o 
   8   2   9      163.82      151.34     90.80 o 
  10   2   9       14.30      -19.85     32.32 o 
 -27   3   9        0.59       10.19     25.17 o 
 -25   3   9        0.85      -21.73     25.26 o 
 -23   3   9        4.16       19.13     21.47 o 
 -21   3   9        6.63        3.29     17.69 o 
 -19   3   9        2.72      -12.92     15.66 o 
 -17   3   9       41.35       40.20     10.85 o 
 -15   3   9      805.43      691.96     19.29 o 
 -13   3   9      375.29      419.52     15.73 o 
 -11   3   9      634.26      507.85     13.74 o 
  -9   3   9     3286.97     3459.32     29.53 o 
  -7   3   9     4013.72     3553.03     30.32 o 
  -5   3   9     1231.07     1197.33     18.27 o 
  -3   3   9        4.16       25.27      9.06 o 
  -1   3   9      459.06      452.45     24.53 o 
   1   3   9      145.81      173.26     23.13 o 
   3   3   9       21.59       34.25     16.96 o 
   5   3   9       42.49        7.44     19.01 o 
   7   3   9       45.96       12.80     29.73 o 
   9   3   9        8.47        1.54     31.11 o 
 -26   4   9       10.48      -14.79     25.15 o 
 -24   4   9      610.96      582.05     40.94 o 
 -22   4   9      566.02      523.93     40.72 o 
 -20   4   9        4.66       11.08     18.17 o 
 -18   4   9      184.20      150.56     16.42 o 
 -16   4   9     1458.91     1493.51     27.52 o 
 -14   4   9       27.42      -10.24     10.00 o 
 -12   4   9      575.78      580.55     19.98 o 
 -10   4   9     1138.94      960.14     20.89 o 
  -8   4   9      265.65      355.69     15.32 o 
  -6   4   9     1892.70     1912.06     23.61 o 
  -4   4   9     3822.61     3765.82     38.95 o 
  -2   4   9      375.31      395.73     16.89 o 
   0   4   9      477.95      437.48     21.42 o 
   2   4   9      374.04      365.70     22.09 o 
   4   4   9      290.05      301.19     22.60 o 
   6   4   9      114.53      103.43     30.41 o 
   8   4   9        0.43      -15.01     29.64 o 
  10   4   9       33.34        9.35     34.90 o 
 -25   5   9       51.49       27.11     26.63 o 
 -23   5   9      490.31      525.67     37.51 o 
 -21   5   9      220.38      210.90     27.73 o 
 -19   5   9      433.28      403.16     29.50 o 
 -17   5   9        3.45      -17.18     11.45 o 
 -15   5   9     2094.15     2043.24     35.54 o 
 -13   5   9     1021.79      963.53     23.95 o 
 -11   5   9        6.00      -10.19      9.64 o 
  -9   5   9     1142.20     1198.53     24.26 o 
  -7   5   9      658.09      575.09     18.77 o 
  -5   5   9     1048.48     1108.48     23.48 o 
  -3   5   9      115.84      171.10     13.90 o 
  -1   5   9        8.87      -15.02     14.61 o 
   1   5   9      626.42      568.67     25.15 o 
   3   5   9      102.81       74.73     18.68 o 
   5   5   9      310.75      292.38     28.67 o 
   7   5   9       26.82      -11.35     30.21 o 
   9   5   9        5.40       -4.58     33.95 o 
 -24   6   9      253.85      292.62     33.10 o 
 -22   6   9       56.99       26.36     26.67 o 
 -20   6   9       37.39       -7.83     22.06 o 
 -18   6   9      607.10      577.24     31.80 o 
 -16   6   9      484.77      508.03     24.28 o 
 -14   6   9      125.60      122.48     14.88 o 
 -12   6   9        2.88      -14.25     11.09 o 
 -10   6   9     1038.43     1011.25     24.45 o 
  -8   6   9        2.54      -15.23     10.15 o 
  -6   6   9     1920.07     1941.36     31.35 o 
  -4   6   9     1253.71     1260.65     30.63 o 
  -2   6   9      201.15      202.53     20.81 o 
   0   6   9        9.28      -10.33     24.70 o 
   2   6   9      224.84      222.75     22.97 o 
   4   6   9      542.95      585.30     48.32 o 
   6   6   9       35.25       13.35     31.62 o 
   8   6   9       41.01        4.69     33.00 o 
 -23   7   9      191.11      211.09     32.30 o 
 -21   7   9       13.01      -34.34     22.90 o 
 -19   7   9      640.73      760.34     37.98 o 
 -17   7   9      486.21      424.74     34.30 o 
 -15   7   9       78.36       76.10     15.46 o 
 -13   7   9       55.59       69.70     14.82 o 
 -11   7   9      398.36      424.06     22.35 o 
  -9   7   9       52.68       36.90     13.40 o 
  -7   7   9        6.57      -14.20     12.09 o 
  -5   7   9     3164.45     3165.64     41.76 o 
  -3   7   9      958.19      966.08     29.83 o 
  -1   7   9      347.08      284.51     22.27 o 
   1   7   9      366.46      291.07     33.51 o 
   3   7   9      759.98      842.27     47.18 o 
   5   7   9      386.08      379.31     39.72 o 
   7   7   9       69.60       36.05     48.07 o 
 -22   8   9       98.16       74.36     28.95 o 
 -20   8   9      417.42      343.75     34.76 o 
 -18   8   9      253.59      283.40     28.60 o 
 -16   8   9     1295.59     1390.55     33.65 o 
 -14   8   9      961.17      938.68     28.46 o 
 -12   8   9     1550.38     1600.38     33.65 o 
 -10   8   9     1037.77     1046.17     28.61 o 
  -8   8   9      144.66      145.53     16.97 o 
  -6   8   9       18.26      -16.05     13.41 o 
  -4   8   9      149.36      115.54     19.40 o 
  -2   8   9      311.46      317.69     24.25 o 
   0   8   9       31.43        7.50     21.38 o 
   2   8   9       75.43       80.72     24.35 o 
   4   8   9      370.58      318.15     37.73 o 
 -21   9   9       31.31       -3.29     27.37 o 
 -19   9   9      488.01      379.43     43.43 o 
 -17   9   9     1479.57     1487.34     36.68 o 
 -15   9   9      960.36      915.34     30.51 o 
 -13   9   9        4.33      -20.97     15.98 o 
 -11   9   9     1595.72     1614.89     35.86 o 
  -9   9   9     1623.98     1657.70     35.64 o 
  -7   9   9       30.54      -10.48     14.97 o 
  -5   9   9       42.10       21.04     17.99 o 
  -3   9   9      958.71      878.92     32.83 o 
  -1   9   9        2.94      -16.35     18.80 o 
   1   9   9       82.03       55.00     24.59 o 
   3   9   9      356.59      385.65     41.91 o 
 -18  10   9      193.50      147.82     25.17 o 
 -16  10   9       87.63       98.54     20.86 o 
 -14  10   9       99.99      109.32     20.72 o 
 -12  10   9       10.27        4.89     17.32 o 
 -10  10   9      405.08      421.72     35.94 o 
  -8  10   9      106.08      110.02     20.44 o 
  -6  10   9      864.50      928.86     35.11 o 
  -4  10   9     1051.01     1119.94     37.27 o 
  -2  10   9      370.93      337.11     27.65 o 
   0  10   9      231.11      259.75     27.94 o 
   2  10   9      101.34      145.39     30.01 o 
 -15  11   9       18.28      -19.07     19.68 o 
 -13  11   9       44.11       77.22     22.07 o 
 -11  11   9      324.52      332.93     26.51 o 
  -9  11   9      201.75      239.73     24.47 o 
  -7  11   9       92.67       94.19     21.61 o 
  -5  11   9      822.94      908.95     37.35 o 
  -3  11   9      383.54      358.17     29.91 o 
  -1  11   9        3.99      -31.42     20.95 o 
 -28   0  10      179.19      252.36     54.74 o 
 -26   0  10      384.31      356.04     58.75 o 
 -24   0  10       39.66       48.42     24.90 o 
 -22   0  10      692.57      616.50     36.68 o 
 -20   0  10     9342.90     8951.99    114.14 o 
 -18   0  10     2594.81     2282.43     39.61 o 
 -16   0  10    12898.31    12792.09    103.70 o 
 -14   0  10     2262.24     2512.96     44.71 o 
 -12   0  10    20169.87    22040.48    150.06 o 
 -10   0  10     9386.38     8969.11    120.01 o 
  -8   0  10     1097.13      901.46     25.76 o 
  -6   0  10     4837.28     5031.31     70.81 o 
  -4   0  10      994.46     1061.33     35.40 o 
  -2   0  10     1705.60     1713.14     46.23 o 
   0   0  10     4766.65     4974.89     80.39 o 
   2   0  10     1869.62     1720.02     70.10 o 
   4   0  10     1627.54     1852.42    110.82 o 
   6   0  10     1846.18     1809.22     93.47 o 
   8   0  10      213.85      296.42     62.76 o 
  10   0  10       18.70      -70.77     48.07 o 
 -29   1  10      127.69       98.70     38.42 o 
 -27   1  10      384.29      465.87     46.61 o 
 -25   1  10      681.56      668.20     35.46 o 
 -23   1  10      129.74      112.92     18.45 o 
 -21   1  10     1166.79     1132.43     36.57 o 
 -19   1  10     4112.99     4238.60     51.00 o 
 -17   1  10     9414.62     9789.57     61.94 o 
 -15   1  10      715.19      675.87     22.39 o 
 -13   1  10     9807.63     9049.86     55.70 o 
 -11   1  10    14796.28    15433.70     79.96 o 
  -9   1  10      157.78      121.76      8.89 o 
  -7   1  10     3630.98     3614.27     44.98 o 
  -5   1  10     2613.52     2877.97     38.19 o 
  -3   1  10      950.91      885.25     23.85 o 
  -1   1  10       57.74       45.76     13.62 o 
   1   1  10     4636.40     4826.47     57.26 o 
   3   1  10     1544.10     1513.48     35.54 o 
   5   1  10      646.92      545.41     56.08 o 
   7   1  10     1513.91     1663.14     66.09 o 
   9   1  10      191.70      229.35     43.90 o 
 -28   2  10       55.98       13.31     24.92 o 
 -26   2  10      483.57      553.87     36.45 o 
 -24   2  10     2485.06     2694.64     58.58 o 
 -22   2  10      649.98      668.27     38.87 o 
 -20   2  10     1027.21      975.98     34.95 o 
 -18   2  10     1666.84     1496.62     26.16 o 
 -16   2  10     3559.67     3219.65     31.79 o 
 -14   2  10      606.73      709.83     15.98 o 
 -12   2  10     5049.55     5246.83     40.11 o 
 -10   2  10    10967.47    10928.90     62.24 o 
  -8   2  10      615.60      684.31     17.91 o 
  -6   2  10     1709.76     1795.96     26.97 o 
  -4   2  10     2006.62     1855.77     32.35 o 
  -2   2  10      136.32      206.66     16.96 o 
   0   2  10     2529.85     2560.25     41.30 o 
   2   2  10     4123.44     4147.16     54.57 o 
   4   2  10      593.03      591.65     33.56 o 
   6   2  10       19.36       -3.44     28.51 o 
   8   2  10      411.34      267.61     42.95 o 
 -27   3  10      328.08      454.18     44.42 o 
 -25   3  10     1695.36     1574.91     48.82 o 
 -23   3  10     2767.49     2525.23     56.69 o 
 -21   3  10      603.24      635.60     31.78 o 
 -19   3  10      408.96      447.75     27.44 o 
 -17   3  10     2319.83     2389.07     32.66 o 
 -15   3  10       27.04       10.25      9.68 o 
 -13   3  10     1735.00     1468.89     24.91 o 
 -11   3  10     2428.73     2595.91     34.84 o 
  -9   3  10      230.87      275.49     15.72 o 
  -7   3  10     7458.79     7517.23     56.14 o 
  -5   3  10    15866.62    16187.09    106.27 o 
  -3   3  10     1777.56     1587.02     31.62 o 
  -1   3  10       60.68       52.65     14.23 o 
   1   3  10     3119.70     3145.77     47.91 o 
   3   3  10     1754.13     1758.96     38.97 o 
   5   3  10        4.54      -14.55     26.90 o 
   7   3  10       96.63       55.34     50.74 o 
   9   3  10      166.95      210.61     41.51 o 
 -26   4  10      843.04      972.56     44.18 o 
 -24   4  10     1792.60     1966.07     54.17 o 
 -22   4  10      932.76      937.62     39.21 o 
 -20   4  10      682.95      720.90     33.10 o 
 -18   4  10       20.06       12.12     11.96 o 
 -16   4  10     3116.46     3189.94     46.06 o 
 -14   4  10      968.92     1086.22     23.59 o 
 -12   4  10     4880.65     4934.99     72.47 o 
 -10   4  10     3550.67     3042.19     35.72 o 
  -8   4  10     9031.10     8992.48     71.19 o 
  -6   4  10    21904.96    21681.01    121.49 o 
  -4   4  10     5155.27     5267.16     63.62 o 
  -2   4  10       64.88       46.29     14.49 o 
   0   4  10     1852.03     1886.74     37.77 o 
   2   4  10     1875.43     2005.39     40.24 o 
   4   4  10        6.40      -11.89     20.04 o 
   6   4  10        6.24      -22.94     29.09 o 
   8   4  10       41.24       36.05     35.88 o 
 -27   5  10       84.69       41.36     28.46 o 
 -25   5  10     1079.79     1028.01     44.40 o 
 -23   5  10     1207.98     1199.40     50.90 o 
 -21   5  10      923.63      948.00     38.99 o 
 -19   5  10      222.64      161.77     18.73 o 
 -17   5  10     2338.03     2587.24     37.59 o 
 -15   5  10     2813.83     2820.09     41.62 o 
 -13   5  10     1928.02     1832.63     30.64 o 
 -11   5  10     2413.21     2402.29     33.95 o 
  -9   5  10     1689.74     1461.87     28.99 o 
  -7   5  10    12940.42    12759.69     97.94 o 
  -5   5  10     3835.99     4180.19     51.17 o 
  -3   5  10      546.68      561.60     28.00 o 
  -1   5  10      197.92      202.11     19.65 o 
   1   5  10     2051.25     1869.72     41.24 o 
   3   5  10      578.54      661.26     41.44 o 
   5   5  10        4.83       12.08     28.78 o 
   7   5  10       54.28       43.95     33.43 o 
 -26   6  10      217.82      170.39     32.08 o 
 -24   6  10      767.21      740.94     65.80 o 
 -22   6  10      474.42      435.03     35.20 o 
 -20   6  10     1327.34     1301.09     44.35 o 
 -18   6  10      328.78      291.84     19.66 o 
 -16   6  10      520.11      610.19     24.73 o 
 -14   6  10      668.84      719.77     23.48 o 
 -12   6  10     1732.59     1698.55     30.82 o 
 -10   6  10       51.44       57.20     13.10 o 
  -8   6  10       25.68       68.21     14.57 o 
  -6   6  10     2895.98     2749.83     43.81 o 
  -4   6  10      552.93      481.99     30.84 o 
  -2   6  10       57.12       25.18     18.60 o 
   0   6  10     2895.83     2908.85     68.90 o 
   2   6  10     2334.73     2495.96     55.37 o 
   4   6  10       80.95       59.48     24.22 o 
   6   6  10      206.57      222.47     45.40 o 
 -25   7  10      125.80       92.32     30.00 o 
 -23   7  10      343.39      403.54     36.18 o 
 -21   7  10       79.30       61.19     25.90 o 
 -19   7  10      499.91      551.60     30.18 o 
 -17   7  10     2716.85     2652.95     46.60 o 
 -15   7  10      630.66      682.96     24.85 o 
 -13   7  10       85.72       92.38     18.45 o 
 -11   7  10     1837.19     1962.21     38.00 o 
  -9   7  10       21.96       -0.83     12.20 o 
  -7   7  10        5.57      -21.47     14.32 o 
  -5   7  10      690.49      733.35     28.12 o 
  -3   7  10      528.15      529.91     35.27 o 
  -1   7  10       19.73       35.55     20.26 o 
   1   7  10      229.96      170.91     33.43 o 
   3   7  10      872.85      823.21     46.73 o 
   5   7  10      345.03      428.61     65.43 o 
 -22   8  10        5.02      -15.46     25.04 o 
 -20   8  10      256.35      237.86     31.86 o 
 -18   8  10     2579.12     2519.83     55.83 o 
 -16   8  10     1070.28     1063.45     39.98 o 
 -14   8  10      181.46      250.15     20.92 o 
 -12   8  10     2785.48     2826.08     43.54 o 
 -10   8  10     2492.00     2491.28     40.41 o 
  -8   8  10       94.22       97.13     17.14 o 
  -6   8  10      304.00      282.90     23.48 o 
  -4   8  10      794.98      786.70     30.70 o 
  -2   8  10       22.47        7.13     26.64 o 
   0   8  10      262.19      279.22     30.04 o 
   2   8  10      552.92      677.26     56.58 o 
   4   8  10       24.67        9.35     45.40 o 
 -21   9  10      436.98      416.12     37.71 o 
 -19   9  10      385.19      456.72     34.57 o 
 -17   9  10      821.19      918.25     33.55 o 
 -15   9  10      274.48      356.07     24.38 o 
 -13   9  10      981.27     1008.13     31.23 o 
 -11   9  10     1726.80     1725.72     36.88 o 
  -9   9  10       86.66       97.01     18.48 o 
  -7   9  10      222.78      233.62     24.29 o 
  -5   9  10      181.91      176.17     23.29 o 
  -3   9  10      376.45      426.99     28.32 o 
  -1   9  10      652.66      749.35     46.19 o 
   1   9  10      405.67      422.51     35.39 o 
   3   9  10       72.47      106.87     29.27 o 
 -18  10  10       68.25      108.33     24.76 o 
 -16  10  10       79.44       45.44     20.14 o 
 -14  10  10       61.70       52.15     19.88 o 
 -12  10  10      389.59      374.58     25.28 o 
 -10  10  10       95.68       85.62     19.57 o 
  -8  10  10      176.89      189.81     24.71 o 
  -6  10  10       52.15       70.50     21.32 o 
  -4  10  10      244.46      286.11     27.53 o 
  -2  10  10      233.58      195.98     30.82 o 
   0  10  10      146.53      180.05     31.30 o 
 -15  11  10        1.38      -12.34     20.45 o 
 -13  11  10        8.70      -15.13     19.87 o 
 -11  11  10      173.68      194.18     24.39 o 
  -9  11  10       28.43      -23.33     22.96 o 
  -7  11  10      225.31      224.93     34.29 o 
  -5  11  10      380.89      368.58     36.42 o 
  -3  11  10       37.52       -9.86     22.08 o 
 -29   1  11       32.53       -4.68     24.87 o 
 -27   1  11       32.34       34.20     24.10 o 
 -25   1  11       51.21       30.04     21.60 o 
 -23   1  11      220.82      200.51     24.64 o 
 -21   1  11      220.55      267.72     19.98 o 
 -19   1  11     1356.54     1306.12     22.97 o 
 -17   1  11        5.69       -6.05      8.55 o 
 -15   1  11      101.75      130.71     10.30 o 
 -13   1  11      395.88      463.59     14.55 o 
 -11   1  11       62.80       66.47      8.43 o 
  -9   1  11      151.58      196.16     11.57 o 
  -7   1  11      413.06      373.77     28.93 o 
  -5   1  11       28.49        3.26     11.45 o 
  -3   1  11       48.44       29.70     13.28 o 
  -1   1  11      530.02      582.04     25.13 o 
   1   1  11      341.06      364.45     27.73 o 
   3   1  11       43.42       19.71     19.36 o 
   5   1  11      121.89      151.78     36.34 o 
   7   1  11      158.71      125.51     37.77 o 
 -28   2  11       24.09       -9.52     24.89 o 
 -26   2  11      131.33      121.98     26.70 o 
 -24   2  11       31.06       67.04     22.55 o 
 -22   2  11       29.49       16.73     18.47 o 
 -20   2  11        3.42      -23.53     15.69 o 
 -18   2  11      102.84       81.26     12.60 o 
 -16   2  11       82.53       67.62     11.13 o 
 -14   2  11      270.11      241.16     11.78 o 
 -12   2  11        0.46       -2.47      7.29 o 
 -10   2  11        8.85       40.23      9.26 o 
  -8   2  11      588.50      547.59     20.18 o 
  -6   2  11      972.23      856.04     27.40 o 
  -4   2  11      269.94      382.20     20.28 o 
  -2   2  11        0.44       -5.16     12.51 o 
   0   2  11      582.51      552.99     36.42 o 
   2   2  11        9.22       -6.84     16.86 o 
   4   2  11       15.26        8.37     28.28 o 
   6   2  11       27.70      -28.89     31.11 o 
   8   2  11       53.79      -27.46     34.90 o 
 -27   3  11       13.73        5.77     24.55 o 
 -25   3  11      168.66      172.00     34.68 o 
 -23   3  11       28.38       33.30     21.60 o 
 -21   3  11      396.28      420.89     59.73 o 
 -19   3  11      334.39      334.09     18.32 o 
 -17   3  11     1193.86     1275.03     26.41 o 
 -15   3  11        9.04        2.13      9.88 o 
 -13   3  11      496.73      488.53     17.98 o 
 -11   3  11       56.88       70.47     15.33 o 
  -9   3  11      138.90      120.08     17.21 o 
  -7   3  11     1240.23     1331.53     28.65 o 
  -5   3  11      355.23      446.26     24.04 o 
  -3   3  11        3.15      -17.76     11.84 o 
  -1   3  11       37.20       37.77     15.92 o 
   1   3  11      321.02      379.54     32.96 o 
   3   3  11      103.95       72.01     19.69 o 
   5   3  11      121.25      133.01     34.45 o 
   7   3  11       37.63       58.84     35.17 o 
 -28   4  11       23.56       14.18     27.23 o 
 -26   4  11        0.82       15.44     25.35 o 
 -24   4  11      128.65       94.93     31.44 o 
 -22   4  11     1130.28     1280.48     42.88 o 
 -20   4  11       14.51       -0.56     18.47 o 
 -18   4  11      236.11      152.86     16.62 o 
 -16   4  11      701.66      662.35     21.77 o 
 -14   4  11      283.28      263.93     22.25 o 
 -12   4  11       36.45       35.97     11.88 o 
 -10   4  11      132.55      176.87     13.60 o 
  -8   4  11     1319.04     1409.15     31.99 o 
  -6   4  11       56.93       79.57     18.47 o 
  -4   4  11        7.79        7.12     16.07 o 
  -2   4  11      553.08      659.25     26.62 o 
   0   4  11      932.13      929.54     31.34 o 
   2   4  11        1.32      -12.99     17.39 o 
   4   4  11       34.74       16.69     29.27 o 
   6   4  11        3.40      -46.01     30.67 o 
 -27   5  11      114.46      161.40     30.76 o 
 -25   5  11      393.82      458.12     40.00 o 
 -23   5  11      575.72      543.55     54.16 o 
 -21   5  11       62.89       43.21     22.86 o 
 -19   5  11      119.12      115.55     18.46 o 
 -17   5  11      290.25      305.29     18.77 o 
 -15   5  11       11.43       -6.48     13.46 o 
 -13   5  11     1498.78     1626.96     29.82 o 
 -11   5  11      187.30      130.72     16.97 o 
  -9   5  11      110.48      135.97     16.54 o 
  -7   5  11     1259.73     1345.05     32.22 o 
  -5   5  11     1050.03      958.23     35.16 o 
  -3   5  11      143.17      164.90     25.95 o 
  -1   5  11      269.33      285.21     28.26 o 
   1   5  11     1057.87     1106.40     35.01 o 
   3   5  11        0.78       -0.24     22.28 o 
   5   5  11       33.57      -10.14     53.41 o 
 -26   6  11      280.73      234.95     34.43 o 
 -24   6  11      261.88      286.25     33.10 o 
 -22   6  11       18.21      -20.66     29.42 o 
 -20   6  11      109.28      108.51     25.42 o 
 -18   6  11      627.15      635.74     24.60 o 
 -16   6  11      190.93      192.22     28.33 o 
 -14   6  11     1226.45     1202.51     28.61 o 
 -12   6  11      166.32      230.82     23.25 o 
 -10   6  11       16.06       -6.99     14.08 o 
  -8   6  11      659.23      665.54     26.64 o 
  -6   6  11     2567.89     2429.01     43.09 o 
  -4   6  11       37.53       18.78     19.85 o 
  -2   6  11       47.69       21.17     20.60 o 
   0   6  11     1148.26     1138.03     52.07 o 
   2   6  11       68.06       58.20     24.15 o 
   4   6  11        2.60      -16.02     38.72 o 
 -25   7  11       20.75      -13.19     26.96 o 
 -23   7  11       67.58       30.55     34.03 o 
 -21   7  11       57.56      -24.37     24.15 o 
 -19   7  11      264.28      255.21     24.90 o 
 -17   7  11      776.64      813.03     30.52 o 
 -15   7  11      224.74      262.31     20.04 o 
 -13   7  11     2116.91     2066.47     36.85 o 
 -11   7  11       33.54       16.03     14.15 o 
  -9   7  11       52.26        9.67     16.10 o 
  -7   7  11       31.88       23.96     16.63 o 
  -5   7  11       12.06        9.91     20.79 o 
  -3   7  11        3.11      -23.31     21.06 o 
  -1   7  11      117.16      151.48     29.13 o 
   1   7  11      230.76      250.36     38.72 o 
   3   7  11       19.02      -46.73     38.72 o 
 -22   8  11       43.65       40.61     27.03 o 
 -20   8  11       98.79       84.10     27.73 o 
 -18   8  11      927.46      902.07     34.19 o 
 -16   8  11      100.36       71.63     18.24 o 
 -14   8  11      110.95      116.21     18.17 o 
 -12   8  11     2098.27     2140.45     39.30 o 
 -10   8  11      607.72      606.92     28.99 o 
  -8   8  11       26.25       26.98     18.19 o 
  -6   8  11       48.03       14.54     20.47 o 
  -4   8  11       57.79      -13.63     21.83 o 
  -2   8  11        1.49      -15.29     22.06 o 
   0   8  11      567.27      630.16     38.92 o 
   2   8  11      119.45      138.62     37.71 o 
 -21   9  11      183.48      198.43     32.60 o 
 -19   9  11       76.81       55.29     25.66 o 
 -17   9  11      674.22      721.53     30.00 o 
 -15   9  11      287.46      320.30     24.79 o 
 -13   9  11      714.81      736.90     29.59 o 
 -11   9  11      164.23      106.59     19.45 o 
  -9   9  11      638.58      606.11     31.70 o 
  -7   9  11      858.73      877.90     33.51 o 
  -5   9  11       37.77       21.66     24.60 o 
  -3   9  11       96.15       96.02     27.44 o 
  -1   9  11      712.73      812.96     73.44 o 
   1   9  11      265.56      341.23     35.44 o 
 -18  10  11      704.14      673.65     46.80 o 
 -16  10  11      157.84      146.52     22.77 o 
 -14  10  11      220.44      268.32     24.70 o 
 -12  10  11      237.00      280.29     27.65 o 
 -10  10  11       55.57       78.31     23.51 o 
  -8  10  11      164.33      169.13     26.02 o 
  -6  10  11      290.97      268.70     27.57 o 
  -4  10  11       84.09       76.09     28.50 o 
  -2  10  11       37.05       29.12     27.21 o 
 -15  11  11        2.12      -25.97     20.28 o 
 -13  11  11      366.52      380.22     28.54 o 
 -11  11  11       97.07       91.07     25.81 o 
  -9  11  11       33.91       70.22     24.15 o 
  -7  11  11      264.33      264.04     30.48 o 
 -28   0  12      653.89      787.78     68.10 o 
 -26   0  12      348.21      217.64     52.07 o 
 -24   0  12      683.58      687.17     39.12 o 
 -22   0  12      187.72      127.18     24.06 o 
 -20   0  12     5686.13     6238.11     71.29 o 
 -18   0  12     8711.75     9090.84     86.94 o 
 -16   0  12     3355.01     3235.91     46.48 o 
 -14   0  12    12190.08    11800.85     98.37 o 
 -12   0  12     5710.44     5313.88     57.90 o 
 -10   0  12     3752.18     3558.10     83.45 o 
  -8   0  12     1468.53     1431.36     61.42 o 
  -6   0  12     1700.32     1607.65    110.82 o 
  -4   0  12      136.11      128.03     23.55 o 
  -2   0  12     4280.17     4168.50     99.47 o 
   0   0  12     3298.49     3129.03     78.78 o 
   2   0  12      358.93      307.18     35.73 o 
   4   0  12     2065.19     1888.00     96.14 o 
   6   0  12     2958.97     3032.29    128.18 o 
 -29   1  12      360.75      370.49     43.40 o 
 -27   1  12      490.95      435.79     56.53 o 
 -25   1  12      431.41      398.75     31.01 o 
 -23   1  12       80.41       92.52     21.01 o 
 -21   1  12      107.82      148.50     20.60 o 
 -19   1  12     8963.19     8662.08     64.07 o 
 -17   1  12     2770.40     2721.61     31.05 o 
 -15   1  12     1464.46     1366.21     21.97 o 
 -13   1  12     4761.21     5102.79     40.66 o 
 -11   1  12     3662.95     3625.03     36.95 o 
  -9   1  12     4309.98     4059.29     67.40 o 
  -7   1  12     1084.61     1021.06     46.67 o 
  -5   1  12       16.05        2.25     13.11 o 
  -3   1  12      980.24     1033.25     29.99 o 
  -1   1  12     3827.64     3668.71     53.29 o 
   1   1  12      196.32      286.39     26.59 o 
   3   1  12       79.25       23.91     31.11 o 
   5   1  12      837.30      938.11     85.45 o 
 -28   2  12      674.70      830.53     75.54 o 
 -26   2  12     1169.96      920.02     49.40 o 
 -24   2  12     2443.89     2270.44     52.84 o 
 -22   2  12      177.57      193.39     23.82 o 
 -20   2  12     3149.64     3413.11     47.43 o 
 -18   2  12     4909.92     5146.48     51.75 o 
 -16   2  12      319.78      282.95     15.60 o 
 -14   2  12     1529.41     1419.68     25.25 o 
 -12   2  12      107.21       97.34      9.81 o 
 -10   2  12     2591.28     2602.48     37.39 o 
  -8   2  12     1202.92     1257.37     28.71 o 
  -6   2  12     4480.35     4560.02     68.98 o 
  -4   2  12       32.08       32.60     14.61 o 
  -2   2  12     1039.99     1103.89     41.63 o 
   0   2  12     1693.38     1652.14     49.86 o 
   2   2  12      114.32       64.91     20.00 o 
   4   2  12      315.80      293.28     41.41 o 
   6   2  12      151.35      193.52     42.46 o 
 -29   3  12      268.66      316.70     35.94 o 
 -27   3  12      397.38      437.94     45.32 o 
 -25   3  12     1933.85     2032.85     62.16 o 
 -23   3  12     1876.09     1974.58     53.24 o 
 -21   3  12       22.59       44.73     19.18 o 
 -19   3  12     5978.12     5762.19     55.32 o 
 -17   3  12     1758.69     1755.39     30.09 o 
 -15   3  12      892.98      995.72     23.60 o 
 -13   3  12      843.04      936.67     22.31 o 
 -11   3  12     1372.66     1335.53     28.45 o 
  -9   3  12     1861.90     1792.48     52.10 o 
  -7   3  12     1737.12     1571.80     35.46 o 
  -5   3  12     1627.71     1631.28     38.79 o 
  -3   3  12      591.87      548.81     29.29 o 
  -1   3  12     1884.96     1855.52     40.48 o 
   1   3  12      229.04      283.44     29.68 o 
   3   3  12       81.33       89.22     31.93 o 
   5   3  12       71.60      115.67     35.73 o 
 -28   4  12      193.36      229.08     32.55 o 
 -26   4  12      980.72      955.25     43.63 o 
 -24   4  12     1353.30     1306.35     45.67 o 
 -22   4  12      110.29      191.14     26.48 o 
 -20   4  12      156.07      246.13     22.16 o 
 -18   4  12     1465.41     1695.04     31.77 o 
 -16   4  12     1008.62      942.94     24.70 o 
 -14   4  12     2728.39     2706.80     36.38 o 
 -12   4  12       37.06       31.94     15.92 o 
 -10   4  12      689.98      714.09     25.03 o 
  -8   4  12     5892.34     5926.30     74.78 o 
  -6   4  12     9538.70     9461.47     99.44 o 
  -4   4  12      567.14      622.99     37.28 o 
  -2   4  12     1663.14     1776.71     39.47 o 
   0   4  12     2525.98     2236.21     45.66 o 
   2   4  12       19.59       12.39     18.46 o 
   4   4  12      170.17      134.10     37.21 o 
 -27   5  12      358.33      381.26     47.35 o 
 -25   5  12     1109.86     1143.40     48.99 o 
 -23   5  12      769.98      813.12     39.77 o 
 -21   5  12      490.60      517.60     33.87 o 
 -19   5  12      343.71      318.39     26.10 o 
 -17   5  12       11.73      -18.90     12.60 o 
 -15   5  12     1640.09     1761.20     35.48 o 
 -13   5  12     1037.37     1017.88     25.72 o 
 -11   5  12      307.74      315.48     23.90 o 
  -9   5  12     3472.09     3381.70     48.01 o 
  -7   5  12    10252.76    10142.32    105.61 o 
  -5   5  12      758.73      759.79     33.90 o 
  -3   5  12       63.16       72.08     26.90 o 
  -1   5  12     4629.43     4735.57    299.76 o 
   1   5  12      941.97     1035.48     40.99 o 
   3   5  12        2.50      -43.18     28.78 o 
 -26   6  12      237.30      184.51     32.08 o 
 -24   6  12     1064.47     1045.63     45.61 o 
 -22   6  12      342.61      292.83     31.55 o 
 -20   6  12      707.06      722.51     30.91 o 
 -18   6  12     1887.65     1940.51     50.70 o 
 -16   6  12      711.74      701.92     44.90 o 
 -14   6  12      674.31      653.19     24.07 o 
 -12   6  12      226.92      226.58     20.84 o 
 -10   6  12      667.47      617.15     49.72 o 
  -8   6  12      432.59      397.02     28.46 o 
  -6   6  12      495.41      522.27     32.08 o 
  -4   6  12        4.78       -1.18     19.86 o 
  -2   6  12      347.32      464.31     32.63 o 
   0   6  12      515.79      534.77     43.31 o 
   2   6  12       37.00       75.51     31.62 o 
 -25   7  12      219.11      288.49     34.17 o 
 -23   7  12       21.21      -45.50     36.85 o 
 -21   7  12       59.55       16.61     24.97 o 
 -19   7  12     3640.73     3468.76     53.39 o 
 -17   7  12      743.80      740.91     30.16 o 
 -15   7  12     1159.91     1212.74     31.22 o 
 -13   7  12     1457.77     1428.94     41.42 o 
 -11   7  12     1053.70     1094.87     46.64 o 
  -9   7  12      128.93      130.88     20.62 o 
  -7   7  12      120.20      101.68     24.10 o 
  -5   7  12       27.68       12.14     22.28 o 
  -3   7  12       95.39       64.09     23.82 o 
  -1   7  12      551.02      674.02     69.17 o 
   1   7  12       38.38       61.93     35.38 o 
 -22   8  12       23.32      -37.89     25.26 o 
 -20   8  12      182.14      176.54     25.48 o 
 -18   8  12     1747.90     1682.23     47.76 o 
 -16   8  12      440.35      423.71     37.21 o 
 -14   8  12      715.63      770.79     29.01 o 
 -12   8  12      941.68      904.43     33.33 o 
 -10   8  12     1038.18     1082.67     34.99 o 
  -8   8  12      203.42      234.04     28.67 o 
  -6   8  12      194.51      154.15     27.44 o 
  -4   8  12      103.82       75.72     25.95 o 
  -2   8  12      473.93      522.37     52.31 o 
   0   8  12      275.05      303.32     34.15 o 
 -21   9  12      262.43      293.11     35.44 o 
 -19   9  12      732.81      730.31     40.68 o 
 -17   9  12       19.07        2.48     18.74 o 
 -15   9  12       42.90        4.69     17.95 o 
 -13   9  12      703.23      627.69     61.33 o 
 -11   9  12      744.17      803.90     38.96 o 
  -9   9  12      342.00      347.70     35.42 o 
  -7   9  12      136.20      130.03     28.46 o 
  -5   9  12      112.91       37.20     26.37 o 
  -3   9  12       94.55      106.82     29.29 o 
  -1   9  12      732.74      911.62     44.90 o 
 -18  10  12      107.89      115.84     22.95 o 
 -16  10  12       25.23        9.65     19.86 o 
 -14  10  12      234.82      230.40     28.12 o 
 -12  10  12      464.82      447.43     54.39 o 
 -10  10  12       43.37       37.87     21.67 o 
  -8  10  12      202.97      227.04     27.64 o 
  -6  10  12      160.68       93.08     30.01 o 
  -4  10  12        5.44       -5.32     27.13 o 
 -29   1  13        9.75        2.00     31.16 o 
 -27   1  13        0.58       -5.21     22.49 o 
 -25   1  13        2.35      -33.09     22.06 o 
 -23   1  13      111.10      146.12     22.40 o 
 -21   1  13       91.53      106.76     21.10 o 
 -19   1  13     1093.04     1051.14     26.87 o 
 -17   1  13       25.79        9.72      9.69 o 
 -15   1  13      152.08      174.66     12.18 o 
 -13   1  13      198.39      196.71     15.64 o 
 -11   1  13      962.91     1041.97     26.93 o 
  -9   1  13      147.63      152.80     17.91 o 
  -7   1  13       17.26      -10.39     15.07 o 
  -5   1  13      319.85      285.25     21.18 o 
  -3   1  13        8.39        0.49     15.72 o 
  -1   1  13       39.47       28.41     18.02 o 
   1   1  13        4.36      -27.16     18.11 o 
   3   1  13        0.45      -20.85     29.73 o 
   5   1  13       69.97      151.75     41.06 o 
 -28   2  13        2.43      -16.56     23.33 o 
 -26   2  13      240.71      245.60     28.99 o 
 -24   2  13       89.04       83.25     22.49 o 
 -22   2  13      144.54      147.81     22.58 o 
 -20   2  13      443.75      475.84     28.76 o 
 -18   2  13      161.19      161.80     15.73 o 
 -16   2  13        1.83      -15.16     10.11 o 
 -14   2  13       10.20        7.14     11.99 o 
 -12   2  13        7.14        2.55     13.91 o 
 -10   2  13       29.20        7.41     12.63 o 
  -8   2  13       41.76       13.78     13.43 o 
  -6   2  13      145.69      169.04     21.15 o 
  -4   2  13        5.82      -19.79     15.16 o 
  -2   2  13       32.30       14.41     17.80 o 
   0   2  13       69.25       48.18     20.03 o 
   2   2  13        0.18      -42.42     28.28 o 
   4   2  13        0.41      -46.48     30.99 o 
 -29   3  13       70.53       64.25     27.69 o 
 -27   3  13       14.42      -18.61     34.60 o 
 -25   3  13       84.26      155.38     31.27 o 
 -23   3  13      227.55      263.03     28.00 o 
 -21   3  13       23.30       13.59     18.75 o 
 -19   3  13       41.53       34.12     13.75 o 
 -17   3  13      796.15      826.56     23.26 o 
 -15   3  13       82.36       69.33     12.64 o 
 -13   3  13      242.82      295.90     23.32 o 
 -11   3  13        2.03      -22.07     14.71 o 
  -9   3  13      343.06      343.45     25.69 o 
  -7   3  13      103.01       78.73     18.50 o 
  -5   3  13       94.29       96.77     19.59 o 
  -3   3  13      742.17      735.05     29.77 o 
  -1   3  13       65.61       52.78     22.55 o 
   1   3  13        8.92      -28.50     19.00 o 
   3   3  13       70.96       51.69     33.00 o 
 -28   4  13       12.25       30.00     26.78 o 
 -26   4  13       91.74      105.99     27.67 o 
 -24   4  13        6.81      -13.39     22.55 o 
 -22   4  13       38.53       11.13     21.58 o 
 -20   4  13      665.52      651.24     24.58 o 
 -18   4  13       23.12       19.59     13.74 o 
 -16   4  13       32.03       25.64     12.99 o 
 -14   4  13        2.08      -19.99     13.33 o 
 -12   4  13      166.11      119.61     20.29 o 
 -10   4  13      571.48      454.79     72.26 o 
  -8   4  13      381.08      456.95     37.70 o 
  -6   4  13      109.81      196.71     24.89 o 
  -4   4  13      101.21       88.35     28.28 o 
  -2   4  13      209.08      216.66     27.61 o 
   0   4  13       72.82       60.28     21.26 o 
   2   4  13        2.19      -20.03     30.67 o 
 -27   5  13       17.06       -8.81     25.64 o 
 -25   5  13      145.37      141.02     29.76 o 
 -23   5  13      124.41      164.59     35.16 o 
 -21   5  13      554.69      599.24     30.19 o 
 -19   5  13      141.51      136.98     17.85 o 
 -17   5  13        8.01        2.47     13.80 o 
 -15   5  13        1.31      -18.57     12.38 o 
 -13   5  13       41.13       -3.13     17.70 o 
 -11   5  13      409.37      377.57     48.71 o 
  -9   5  13     1134.69     1211.87     39.30 o 
  -7   5  13     1134.07     1074.50     38.54 o 
  -5   5  13       48.57       60.58     23.49 o 
  -3   5  13      639.37      780.01     46.73 o 
  -1   5  13      205.63      179.10     27.96 o 
   1   5  13        0.46       40.09     24.10 o 
   3   5  13      142.60       69.43     52.07 o 
 -26   6  13      212.68      265.59     34.14 o 
 -24   6  13      202.92      189.62     30.82 o 
 -22   6  13       11.81        2.11     24.00 o 
 -20   6  13     1407.97     1428.05     34.76 o 
 -18   6  13      317.38      369.23     22.76 o 
 -16   6  13      192.53      238.36     21.97 o 
 -14   6  13      550.17      503.88     26.85 o 
 -12   6  13      260.21      207.50     21.66 o 
 -10   6  13       10.56      -22.89     18.47 o 
  -8   6  13       13.55       -6.74     19.96 o 
  -6   6  13      305.77      365.09     33.23 o 
  -4   6  13       86.09       63.22     24.35 o 
  -2   6  13       79.04       32.76     40.72 o 
   0   6  13        4.68      -40.34     26.90 o 
   2   6  13       67.17       30.71     50.74 o 
 -25   7  13       43.44        1.25     27.19 o 
 -23   7  13       71.03      -12.34     25.08 o 
 -21   7  13      354.94      410.18     29.37 o 
 -19   7  13     1689.03     1711.65     38.45 o 
 -17   7  13       96.81       62.32     20.32 o 
 -15   7  13       67.38       64.17     20.12 o 
 -13   7  13     1242.80     1301.01     36.87 o 
 -11   7  13     1000.88     1037.55     33.86 o 
  -9   7  13       32.52       24.13     21.78 o 
  -7   7  13       75.27       48.51     23.87 o 
  -5   7  13       50.86        2.89     23.38 o 
  -3   7  13      108.88      135.35     28.24 o 
  -1   7  13       28.29       18.68     24.87 o 
 -22   8  13       35.64       17.84     32.93 o 
 -20   8  13      508.75      457.25     27.98 o 
 -18   8  13      129.60      170.63     24.28 o 
 -16   8  13       21.08        9.81     18.03 o 
 -14   8  13       27.83        4.73     20.01 o 
 -12   8  13      571.87      574.35     31.37 o 
 -10   8  13     1255.29     1231.25     54.76 o 
  -8   8  13      341.13      376.86     33.40 o 
  -6   8  13       32.32        8.19     23.87 o 
  -4   8  13      196.30      199.44     30.01 o 
  -2   8  13      544.26      616.32    102.81 o 
 -21   9  13      317.01      314.23     50.82 o 
 -19   9  13      415.93      419.87     30.44 o 
 -17   9  13       75.47       46.33     19.79 o 
 -15   9  13       17.92       -6.61     19.76 o 
 -13   9  13      187.80      264.86     27.01 o 
 -11   9  13      737.76      790.64     35.18 o 
  -9   9  13      223.86      267.80     33.55 o 
  -7   9  13      143.03      162.15     30.78 o 
  -5   9  13        2.56      -33.72     34.85 o 
 -16  10  13      194.83      226.68     28.67 o 
 -14  10  13      290.55      308.63     35.08 o 
 -12  10  13      321.08      318.71     30.35 o 
 -10  10  13      141.58      178.42     32.11 o 
  -8  10  13       39.66        9.85     27.73 o 
 -30   0  14       87.23       85.45     48.07 o 
 -28   0  14      686.74      718.35     70.77 o 
 -26   0  14      358.91      510.05     60.08 o 
 -24   0  14     1029.37      723.69     60.08 o 
 -22   0  14      982.16      902.61     64.09 o 
 -20   0  14     3175.07     2924.37     50.31 o 
 -18   0  14      125.31      105.19     17.14 o 
 -16   0  14       16.49        6.04     16.52 o 
 -14   0  14     9394.66     9258.61    111.73 o 
 -12   0  14     8070.44     8628.45    135.52 o 
 -10   0  14      599.63      580.98     33.83 o 
  -8   0  14      714.91      610.20     53.41 o 
  -6   0  14     1051.32      942.51     42.49 o 
  -4   0  14     2445.89     2421.71     64.20 o 
  -2   0  14      804.35      824.64     46.73 o 
   0   0  14      140.13      238.13     36.27 o 
   2   0  14      131.33      118.83     52.07 o 
 -29   1  14      236.54      268.13     40.60 o 
 -27   1  14     1247.85     1100.22     78.78 o 
 -25   1  14       15.16        5.41     19.92 o 
 -23   1  14       20.55        6.24     18.47 o 
 -21   1  14     7496.69     7941.22     67.48 o 
 -19   1  14      374.39      376.78     18.82 o 
 -17   1  14      144.78      104.38     13.76 o 
 -15   1  14     1820.35     1684.05     41.15 o 
 -13   1  14     7994.93     7564.83     71.89 o 
 -11   1  14     1871.84     1903.10     35.57 o 
  -9   1  14     1039.09     1156.73     35.87 o 
  -7   1  14      267.68      354.70     26.67 o 
  -5   1  14       88.53       60.24     18.15 o 
  -3   1  14     1821.11     1824.70     41.82 o 
  -1   1  14      177.37      222.92     24.69 o 
   1   1  14       51.58       35.67     66.76 o 
   3   1  14      263.46      253.12     42.95 o 
 -28   2  14      308.67      296.26     32.57 o 
 -26   2  14      828.34      936.05     39.79 o 
 -24   2  14      830.62      880.41     37.41 o 
 -22   2  14     2416.33     2272.93     50.06 o 
 -20   2  14     4398.49     4158.89     47.82 o 
 -18   2  14      839.13      978.23     25.77 o 
 -16   2  14       57.58       96.97     15.83 o 
 -14   2  14     3807.51     3875.99     58.58 o 
 -12   2  14     6029.06     6189.08     76.02 o 
 -10   2  14     1198.54     1150.05     35.94 o 
  -8   2  14     1136.51      999.24     29.79 o 
  -6   2  14       16.56        8.23     18.75 o 
  -4   2  14     3130.09     3009.53     50.69 o 
  -2   2  14       87.86       49.61     20.18 o 
   0   2  14       24.28       15.31     20.36 o 
   2   2  14      417.47      399.82     53.41 o 
 -29   3  14       68.14       97.00     28.99 o 
 -27   3  14      955.03      884.36     42.79 o 
 -25   3  14     1051.60     1016.69     41.72 o 
 -23   3  14      727.69      737.33     35.95 o 
 -21   3  14     3865.11     4125.82     49.42 o 
 -19   3  14      417.48      526.97     36.76 o 
 -17   3  14      445.70      440.80     24.02 o 
 -15   3  14     1350.24     1210.24     30.85 o 
 -13   3  14     2624.89     2463.67     49.05 o 
 -11   3  14      847.24      882.41     33.38 o 
  -9   3  14     1103.78     1256.49     39.27 o 
  -7   3  14     1113.67     1127.58     38.78 o 
  -5   3  14      781.70      678.57     34.69 o 
  -3   3  14     1362.32     1375.26     38.48 o 
  -1   3  14      136.85      100.71     22.37 o 
   1   3  14      204.48      143.31     28.65 o 
 -28   4  14      239.96      230.60     33.33 o 
 -26   4  14     1292.54     1322.49     47.42 o 
 -24   4  14      716.97      721.03     38.37 o 
 -22   4  14     2342.47     2431.93     55.07 o 
 -20   4  14      385.87      362.39     21.66 o 
 -18   4  14       38.71        6.04     13.68 o 
 -16   4  14      115.93      213.40     20.47 o 
 -14   4  14     1553.94     1564.49     42.08 o 
 -12   4  14        9.08        8.76     18.03 o 
 -10   4  14       33.68       28.37     19.52 o 
  -8   4  14     3301.29     3284.41     60.36 o 
  -6   4  14      287.81      258.50     30.02 o 
  -4   4  14     2265.56     2218.37     64.67 o 
  -2   4  14     1073.52     1160.55     43.63 o 
   0   4  14      637.22      673.85     86.34 o 
   2   4  14      391.05      452.92     49.10 o 
 -27   5  14      589.98      618.27     41.59 o 
 -25   5  14      646.64      683.47     39.48 o 
 -23   5  14      694.96      629.23     73.25 o 
 -21   5  14     2209.64     2293.15     40.72 o 
 -19   5  14       14.27      -21.67     14.45 o 
 -17   5  14       12.28      -13.75     16.00 o 
 -15   5  14      433.54      395.65     28.33 o 
 -13   5  14      739.29      814.18     35.16 o 
 -11   5  14      173.11      169.88     24.15 o 
  -9   5  14      721.34      715.12     40.42 o 
  -7   5  14     1995.49     1874.01     54.29 o 
  -5   5  14      734.09      838.70     39.02 o 
  -3   5  14      505.63      526.43     49.40 o 
  -1   5  14      341.87      234.13     30.04 o 
   1   5  14      581.11      540.54     56.75 o 
 -26   6  14      301.68      335.79     36.33 o 
 -24   6  14       14.37        7.65     26.25 o 
 -22   6  14     1415.95     1377.78     47.71 o 
 -20   6  14     1170.29     1085.38     31.73 o 
 -18   6  14       69.46       63.85     17.70 o 
 -16   6  14      824.47      799.61     45.59 o 
 -14   6  14     2630.63     2660.35     55.99 o 
 -12   6  14      790.19      793.47     36.68 o 
 -10   6  14      311.54      296.21     51.03 o 
  -8   6  14     2388.71     2284.58     54.22 o 
  -6   6  14       26.35      -26.51     20.63 o 
  -4   6  14       75.91       79.65     25.92 o 
  -2   6  14      202.18      270.02     53.41 o 
   0   6  14       36.98       64.90     32.56 o 
 -25   7  14      320.02      365.69     37.45 o 
 -23   7  14        7.06      -30.57     24.03 o 
 -21   7  14      426.58      408.95     29.82 o 
 -19   7  14     1015.85     1084.33     36.48 o 
 -17   7  14     1177.83     1138.93     47.53 o 
 -15   7  14      877.97      906.09     36.04 o 
 -13   7  14     1322.57     1388.68     45.68 o 
 -11   7  14     1265.01     1251.34     44.42 o 
  -9   7  14      303.09      294.70     31.01 o 
  -7   7  14        4.98      -15.80     23.63 o 
  -5   7  14      126.26      168.47     32.16 o 
  -3   7  14      354.18      422.35     36.99 o 
 -22   8  14      151.81      191.29     35.33 o 
 -20   8  14      427.78      439.20     27.46 o 
 -18   8  14      168.05      127.10     27.73 o 
 -16   8  14      164.46      157.28     37.89 o 
 -14   8  14      611.12      744.35     34.49 o 
 -12   8  14      743.57      693.01     41.22 o 
 -10   8  14       75.28       93.26     27.49 o 
  -8   8  14      143.73      213.39     30.90 o 
  -6   8  14        1.86      -37.38     24.92 o 
  -4   8  14      302.38      277.30     34.14 o 
 -19   9  14      128.33      106.16     28.95 o 
 -17   9  14       12.74      -31.51     21.01 o 
 -15   9  14       69.99      109.75     25.00 o 
 -13   9  14      642.38      708.47     64.71 o 
 -11   9  14      195.33      204.78     32.47 o 
  -9   9  14      327.30      303.11     39.34 o 
  -7   9  14       42.35       17.27     27.44 o 
 -29   1  15       12.79        0.30     31.62 o 
 -27   1  15        5.19       -6.45     27.33 o 
 -25   1  15       24.04      -32.70     25.01 o 
 -23   1  15      561.33      645.65     32.69 o 
 -21   1  15        0.32      -19.31     12.87 o 
 -19   1  15      235.81      263.69     17.54 o 
 -17   1  15        0.08       13.22     21.37 o 
 -15   1  15        3.63       19.43     17.14 o 
 -13   1  15       87.55       68.48     15.23 o 
 -11   1  15      222.06      221.58     19.69 o 
  -9   1  15      103.85       72.01     21.01 o 
  -7   1  15       33.72       15.54     19.46 o 
  -5   1  15       78.11       68.17     19.34 o 
  -3   1  15       82.08       63.61     20.88 o 
  -1   1  15        1.95       -8.11     21.15 o 
   1   1  15       23.65       10.97     34.22 o 
 -28   2  15        0.49      -10.96     24.00 o 
 -26   2  15       59.02       29.01     22.95 o 
 -24   2  15      204.29      202.43     26.67 o 
 -22   2  15        2.42       -4.87     14.73 o 
 -20   2  15        6.94       -6.28     13.67 o 
 -18   2  15      116.35      133.70     18.01 o 
 -16   2  15       89.57       99.58     20.23 o 
 -14   2  15      168.66      206.41     23.10 o 
 -12   2  15        0.26        6.61     17.70 o 
 -10   2  15        1.99        9.51     19.00 o 
  -8   2  15       25.97       23.76     17.23 o 
  -6   2  15       10.10       -3.53     20.49 o 
  -4   2  15       48.99       53.63     20.78 o 
  -2   2  15        2.43      -29.13     19.42 o 
   0   2  15       20.25       -5.85     24.70 o 
 -29   3  15       27.58       12.99     25.92 o 
 -27   3  15      279.31      327.01     55.99 o 
 -25   3  15      126.23      166.35     28.13 o 
 -23   3  15      562.26      455.41     32.36 o 
 -21   3  15      148.84      195.10     18.61 o 
 -19   3  15      184.18      150.38     19.49 o 
 -17   3  15       21.69       38.83     18.75 o 
 -15   3  15      807.08      760.99     33.36 o 
 -13   3  15        5.89      -25.75     17.17 o 
 -11   3  15      226.45      258.87     25.64 o 
  -9   3  15        7.41       17.08     20.01 o 
  -7   3  15      102.72      175.17     25.64 o 
  -5   3  15      189.88      183.21     33.00 o 
  -3   3  15       64.50       48.44     25.08 o 
  -1   3  15      173.95      164.78     26.08 o 
 -28   4  15       87.35       21.22     27.14 o 
 -26   4  15        2.58        9.19     24.49 o 
 -24   4  15      270.77      362.37     41.35 o 
 -22   4  15      446.15      451.11     27.68 o 
 -20   4  15      310.33      326.74     21.60 o 
 -18   4  15       44.33       26.09     17.16 o 
 -16   4  15      349.30      342.44     32.56 o 
 -14   4  15       17.20       -4.43     18.84 o 
 -12   4  15      186.06      118.36     22.86 o 
 -10   4  15      884.62      940.72     37.76 o 
  -8   4  15      154.97       80.09     24.15 o 
  -6   4  15       16.09        9.35     22.36 o 
  -4   4  15      329.12      406.74     41.06 o 
  -2   4  15       33.99       17.08     24.81 o 
   0   4  15       25.37       15.67     33.27 o 
 -27   5  15       54.49       66.70     27.96 o 
 -25   5  15       15.62        9.13     25.42 o 
 -23   5  15      163.13      107.12     37.21 o 
 -21   5  15      358.22      387.59     33.82 o 
 -19   5  15       15.93      -25.14     16.77 o 
 -17   5  15       31.56       12.00     17.64 o 
 -15   5  15     1028.94      983.19     39.05 o 
 -13   5  15       33.48      -13.09     19.65 o 
 -11   5  15      138.70      202.34     35.73 o 
  -9   5  15       18.21       33.12     23.10 o 
  -7   5  15      296.10      283.96     30.55 o 
  -5   5  15      225.10      184.47     29.76 o 
  -3   5  15       11.07      -27.97     27.74 o 
  -1   5  15       86.14       69.94     34.90 o 
 -26   6  15       41.32        1.97     27.40 o 
 -24   6  15      184.77      175.87     30.62 o 
 -22   6  15      329.19      363.21     28.79 o 
 -20   6  15       71.36       42.28     20.99 o 
 -18   6  15        8.49       -5.10     18.31 o 
 -16   6  15      474.38      471.41     36.49 o 
 -14   6  15     2044.51     2050.70     52.42 o 
 -12   6  15        2.51      -19.46     23.35 o 
 -10   6  15       49.02       77.12     25.13 o 
  -8   6  15        5.60        3.95     24.15 o 
  -6   6  15      254.20      217.77     30.76 o 
  -4   6  15       94.07       87.63     28.26 o 
 -23   7  15      126.57       86.93     29.03 o 
 -21   7  15      109.32       96.85     23.43 o 
 -19   7  15        8.55      -19.75     19.98 o 
 -17   7  15       61.76       59.32     25.69 o 
 -15   7  15      984.84      979.12     41.63 o 
 -13   7  15      575.22      613.59     37.96 o 
 -11   7  15      246.02      265.33     31.59 o 
  -9   7  15       69.06       86.97     26.27 o 
  -7   7  15       47.18       45.19     26.09 o 
  -5   7  15      474.55      483.21     38.28 o 
 -22   8  15      373.38      423.23     32.29 o 
 -20   8  15       54.61       27.93     22.60 o 
 -18   8  15       23.97      -24.45     24.35 o 
 -16   8  15       94.31      107.70     28.44 o 
 -14   8  15      744.03      883.40     42.30 o 
 -12   8  15       71.76       31.45     33.82 o 
 -10   8  15      198.75      205.00     32.32 o 
  -8   8  15       65.86       19.75     27.73 o 
  -6   8  15       95.28      128.70     42.05 o 
 -17   9  15      122.87      152.47     27.01 o 
 -15   9  15      812.27      777.61     81.71 o 
 -13   9  15      102.67      105.81     29.24 o 
 -11   9  15       26.81       -4.49     28.00 o 
 -28   0  16     1878.13     1783.85     90.80 o 
 -26   0  16       45.68      -20.03     38.72 o 
 -24   0  16       75.69       24.03     40.06 o 
 -22   0  16      638.20      799.89     40.60 o 
 -20   0  16       30.30       42.73     36.05 o 
 -18   0  16      138.96      176.25     42.73 o 
 -16   0  16     2727.55     2547.46     84.12 o 
 -14   0  16      558.81      576.23     35.54 o 
 -12   0  16      220.70      198.65     29.22 o 
 -10   0  16     1929.57     2024.87     58.87 o 
  -8   0  16      354.78      359.17     52.07 o 
  -6   0  16      212.55      280.00     38.05 o 
  -4   0  16       30.19       19.57     30.17 o 
  -2   0  16      277.62      249.30     38.40 o 
 -29   1  16      804.11      913.23     77.44 o 
 -27   1  16      398.71      434.28     46.73 o 
 -25   1  16       12.85      -33.38     26.44 o 
 -23   1  16      529.76      562.02     74.77 o 
 -21   1  16      695.49      708.08     28.11 o 
 -19   1  16      625.68      707.10     31.55 o 
 -17   1  16     1847.10     1806.42     43.84 o 
 -15   1  16     2770.98     2807.71     67.98 o 
 -13   1  16      432.65      482.87     29.76 o 
 -11   1  16     1931.16     1732.45     42.78 o 
  -9   1  16      137.86       89.35     23.05 o 
  -7   1  16      958.24     1103.41     41.05 o 
  -5   1  16      154.85      139.76     23.31 o 
  -3   1  16      134.95      153.71     24.58 o 
  -1   1  16       70.86       76.88     24.84 o 
 -28   2  16      269.11      288.90     42.95 o 
 -26   2  16       13.14      -31.34     20.90 o 
 -24   2  16      873.39      876.24     38.20 o 
 -22   2  16      957.18     1198.54     31.46 o 
 -20   2  16      764.42      881.25     35.10 o 
 -18   2  16     2049.48     1981.45     46.48 o 
 -16   2  16     5981.06     5834.41     78.29 o 
 -14   2  16      366.65      341.92     33.96 o 
 -12   2  16      431.32      426.24     30.23 o 
 -10   2  16     2196.53     2232.25     51.57 o 
  -8   2  16      595.02      600.70     35.10 o 
  -6   2  16     1154.56     1118.47     42.36 o 
  -4   2  16      293.02      249.82     25.85 o 
  -2   2  16      206.78      203.86     26.00 o 
 -27   3  16      362.55      432.07     35.41 o 
 -25   3  16     1486.37     1597.29     48.76 o 
 -23   3  16     1527.74     1570.78     39.83 o 
 -21   3  16       87.08       52.93     18.52 o 
 -19   3  16      322.79      408.87     29.78 o 
 -17   3  16     2433.62     2490.44     53.09 o 
 -15   3  16     1133.10     1245.18     62.14 o 
 -13   3  16      164.12       86.56     23.02 o 
 -11   3  16     1025.30      962.52     38.71 o 
  -9   3  16      521.68      486.10     33.64 o 
  -7   3  16     1798.35     1850.66     61.84 o 
  -5   3  16      674.10      695.65     68.10 o 
  -3   3  16      367.66      440.16     36.72 o 
 -28   4  16      376.11      364.09     36.92 o 
 -26   4  16      915.86      962.71     44.06 o 
 -24   4  16     2318.28     2256.41     77.08 o 
 -22   4  16     1007.51     1033.27     34.92 o 
 -20   4  16        8.13      -25.42     17.30 o 
 -18   4  16      147.85      135.92     24.60 o 
 -16   4  16     1990.64     1860.41     58.64 o 
 -14   4  16        7.17      -26.15     20.01 o 
 -12   4  16      688.99      539.42     36.51 o 
 -10   4  16       86.81       97.30     24.64 o 
  -8   4  16      754.41      827.93     42.51 o 
  -6   4  16     1094.56     1051.87     52.39 o 
  -4   4  16       30.35        3.28     30.17 o 
 -27   5  16      201.91      180.66     31.78 o 
 -25   5  16      265.54      226.44     31.78 o 
 -23   5  16     2257.48     2209.41     55.85 o 
 -21   5  16      409.18      355.20     42.79 o 
 -19   5  16       12.65       -6.69     25.50 o 
 -17   5  16     1344.57     1516.45     46.21 o 
 -15   5  16     1727.70     1865.65     49.77 o 
 -13   5  16      390.07      311.99     30.82 o 
 -11   5  16       11.65      -25.78     20.90 o 
  -9   5  16      444.94      491.97     34.92 o 
  -7   5  16      665.19      560.59     52.19 o 
  -5   5  16       17.91      -22.45     24.69 o 
 -24   6  16      208.87      180.85     31.00 o 
 -22   6  16      193.33      242.64     26.40 o 
 -20   6  16      283.46      341.46     41.14 o 
 -18   6  16      773.74      854.65     39.30 o 
 -16   6  16     1748.44     1783.13     50.59 o 
 -14   6  16      225.82      271.38     31.24 o 
 -12   6  16      244.53      277.63     32.30 o 
 -10   6  16      779.40      615.01     69.74 o 
  -8   6  16      480.63      507.83     37.51 o 
  -6   6  16      566.08      703.65     58.22 o 
 -23   7  16      228.54      205.65     31.55 o 
 -21   7  16       18.70      -12.68     20.99 o 
 -19   7  16       96.58       83.82     27.14 o 
 -17   7  16      982.46     1072.00     44.11 o 
 -15   7  16      955.92     1047.43     44.70 o 
 -13   7  16      118.20       75.45     28.85 o 
 -11   7  16     1015.34      897.36     45.03 o 
  -9   7  16      440.37      498.09     62.33 o 
  -7   7  16       98.92      114.88     32.74 o 
 -20   8  16      118.73      114.55     36.81 o 
 -18   8  16       69.01       57.57     27.44 o 
 -16   8  16      340.61      419.20     37.24 o 
 -14   8  16      179.11      202.55     31.55 o 
 -12   8  16      484.18      524.83     76.77 o 
 -10   8  16      285.18      269.55     35.39 o 
 -29   1  17       15.71      -13.18     32.06 o 
 -27   1  17       27.46      -19.36     30.21 o 
 -25   1  17       16.97      -36.72     26.39 o 
 -23   1  17      447.11      369.62     36.79 o 
 -21   1  17        0.09      -21.83     23.00 o 
 -19   1  17      339.72      380.08     39.55 o 
 -17   1  17       18.10      -20.35     19.34 o 
 -15   1  17      160.87      113.05     22.77 o 
 -13   1  17        0.45      -26.59     18.94 o 
 -11   1  17       26.10       26.51     21.00 o 
  -9   1  17       12.31      -31.19     21.47 o 
  -7   1  17       25.59      -10.74     22.55 o 
  -5   1  17        8.64      -26.71     19.79 o 
  -3   1  17        7.09      -21.88     21.57 o 
 -28   2  17        5.32      -35.38     31.16 o 
 -26   2  17       32.09      -32.17     29.73 o 
 -24   2  17        1.32      -31.04     24.90 o 
 -22   2  17        0.54      -18.49     18.94 o 
 -20   2  17       54.60       92.05     22.28 o 
 -18   2  17       95.61       61.56     21.92 o 
 -16   2  17        5.10       -6.61     26.45 o 
 -14   2  17        8.07       13.86     21.38 o 
 -12   2  17       89.28       94.14     23.48 o 
 -10   2  17       26.48       -4.66     22.33 o 
  -8   2  17       56.12       57.72     24.89 o 
  -6   2  17       39.84        7.34     29.27 o 
  -4   2  17        0.89      -10.22     26.14 o 
 -27   3  17       39.01       11.85     25.03 o 
 -25   3  17      354.25      401.41     41.00 o 
 -23   3  17      231.19      235.04     28.92 o 
 -21   3  17        5.59       23.13     21.56 o 
 -19   3  17       78.74       77.21     23.10 o 
 -17   3  17      192.86      232.95     26.91 o 
 -15   3  17       77.47       90.80     24.57 o 
 -13   3  17       10.21       -4.58     22.60 o 
 -11   3  17      411.39      378.27     41.32 o 
  -9   3  17       37.61        9.08     23.63 o 
  -7   3  17        2.36        4.54     23.82 o 
  -5   3  17       26.53        3.34     30.21 o 
 -26   4  17       40.20       49.82     27.91 o 
 -24   4  17      232.43      230.95     36.79 o 
 -22   4  17      233.69      264.36     29.21 o 
 -20   4  17        0.99      -15.76     21.50 o 
 -18   4  17      351.44      459.09     33.47 o 
 -16   4  17      110.79       97.45     25.42 o 
 -14   4  17      194.91      108.71     25.55 o 
 -12   4  17       99.21      136.92     26.46 o 
 -10   4  17      119.06       67.16     26.19 o 
  -8   4  17      434.75      528.95     37.76 o 
  -6   4  17       23.20        3.81     23.92 o 
 -25   5  17      143.30      195.83     61.42 o 
 -23   5  17       68.20       72.00     22.18 o 
 -21   5  17       34.27       33.97     28.15 o 
 -19   5  17      204.37      198.29     27.98 o 
 -17   5  17      560.03      466.20     35.20 o 
 -15   5  17        6.64      -34.29     22.86 o 
 -13   5  17       23.51        4.42     23.12 o 
 -11   5  17       28.14       -0.79     24.64 o 
  -9   5  17       41.31       52.85     26.96 o 
  -7   5  17       30.23        8.53     25.34 o 
 -24   6  17       57.01        5.78     31.62 o 
 -22   6  17        5.06       -7.59     24.10 o 
 -20   6  17       57.90       58.98     25.92 o 
 -18   6  17      123.21      119.28     28.52 o 
 -16   6  17       22.88       -5.02     25.59 o 
 -14   6  17      125.95      106.62     27.59 o 
 -12   6  17      475.46      458.18     55.44 o 
 -10   6  17        3.32      -12.43     40.38 o 
  -8   6  17      221.65      234.38     32.24 o 
 -21   7  17       24.63       13.47     25.90 o 
 -19   7  17      113.67       79.40     28.22 o 
 -17   7  17       81.97       94.48     28.73 o 
 -15   7  17        6.58      -35.75     25.12 o 
 -13   7  17      283.08      333.90     35.56 o 
 -11   7  17      305.88      332.72     37.08 o 
 -28   0  18     1739.33     1970.79     94.80 o 
 -24   0  18       40.93      -18.69     38.72 o 
 -22   0  18      862.96      897.27     66.76 o 
 -20   0  18      632.86      730.37     62.76 o 
 -18   0  18      114.87       13.35     41.39 o 
 -16   0  18        9.61      -41.39     40.06 o 
 -14   0  18     2639.35     2830.67    105.48 o 
 -12   0  18     1315.42     1168.24     51.29 o 
 -10   0  18      306.82      254.87     34.33 o 
  -8   0  18      156.67      202.95     54.74 o 
  -6   0  18        5.41      -36.48     32.06 o 
 -27   1  18      224.14      178.55     35.88 o 
 -23   1  18      153.98      223.60     60.75 o 
 -21   1  18      532.83      608.04    104.81 o 
 -19   1  18     1015.23      925.06     48.62 o 
 -17   1  18       82.65       58.17     26.61 o 
 -15   1  18      612.33      585.13     34.69 o 
 -13   1  18     1879.92     1882.51     50.50 o 
 -11   1  18      883.93     1029.65     41.22 o 
  -9   1  18      564.81      614.75     62.50 o 
  -7   1  18       29.13      -36.15     24.10 o 
 -28   2  18      294.77      380.08     44.84 o 
 -24   2  18       43.43       25.97     29.22 o 
 -22   2  18      258.95      221.30     27.44 o 
 -20   2  18      790.14      828.59     37.24 o 
 -18   2  18     1004.09      939.77     39.21 o 
 -16   2  18       45.62       54.47     29.96 o 
 -14   2  18      910.32      985.91     40.52 o 
 -12   2  18     1080.26      976.79     41.22 o 
 -10   2  18      370.92      298.36     31.86 o 
  -8   2  18      253.79      347.39     44.74 o 
  -6   2  18      277.76      350.17     54.74 o 
 -27   3  18      320.43      325.52     40.57 o 
 -25   3  18     1413.59     1631.64     85.45 o 
 -23   3  18      429.81      467.84     34.10 o 
 -21   3  18      184.44      245.74     38.72 o 
 -19   3  18      786.76      704.19     50.48 o 
 -17   3  18      326.48      339.90     42.66 o 
 -15   3  18      100.33       78.97     26.27 o 
 -13   3  18      119.91       90.36     26.46 o 
 -11   3  18       98.32      121.79     28.77 o 
  -9   3  18      715.69      771.48     45.39 o 
  -7   3  18       69.34       61.93     27.69 o 
 -26   4  18      891.06      946.28     54.23 o 
 -24   4  18     1479.51     1500.46     58.54 o 
 -22   4  18      698.29      717.98     38.53 o 
 -20   4  18      239.87      239.80     29.21 o 
 -18   4  18      768.93      784.40     62.77 o 
 -16   4  18      244.42      274.78     32.08 o 
 -14   4  18      169.63      174.70     29.23 o 
 -12   4  18        2.86      -35.42     23.61 o 
 -10   4  18       60.81       71.69     28.22 o 
  -8   4  18      171.95      195.95     32.36 o 
 -25   5  18      359.28      320.45     60.08 o 
 -23   5  18      501.01      471.36     71.45 o 
 -21   5  18      621.72      668.36     64.06 o 
 -19   5  18      850.79      821.78     51.76 o 
 -17   5  18      280.88      215.59     31.09 o 
 -15   5  18      434.00      445.24     36.94 o 
 -13   5  18      126.15      205.24     51.21 o 
 -11   5  18       30.74       -8.72     31.30 o 
  -9   5  18      413.85      483.55     40.04 o 
 -22   6  18       82.30       41.32     26.01 o 
 -20   6  18       90.03       64.31     29.01 o 
 -18   6  18      684.54      658.33     41.63 o 
 -16   6  18      253.76      347.79     38.87 o 
 -14   6  18       63.85       84.16     29.50 o 
 -12   6  18       88.86       72.31     28.37 o 
 -17   7  18      122.33      124.49     32.21 o 
 -23   1  19      130.39      122.99     33.95 o 
 -21   1  19        0.59       -0.86     29.22 o 
 -19   1  19       59.21       15.88     30.67 o 
 -17   1  19        0.70      -18.03     29.27 o 
 -15   1  19        8.89        9.43     22.78 o 
 -13   1  19       10.36       19.27     24.71 o 
 -11   1  19        0.95       16.05     24.88 o 
  -9   1  19        7.01      -11.76     23.12 o 
 -24   2  19       66.94       17.04     31.38 o 
 -22   2  19       17.13       -6.00     29.73 o 
 -20   2  19      126.50      144.38     26.82 o 
 -18   2  19        5.92      -30.54     22.71 o 
 -16   2  19       18.13       14.56     23.32 o 
 -14   2  19       47.27       48.80     23.47 o 
 -12   2  19      145.57      135.54     28.69 o 
 -10   2  19        8.42      -11.13     25.44 o 
 -25   3  19        8.53       17.23     29.64 o 
 -23   3  19      156.17      162.26     28.18 o 
 -21   3  19       35.85       51.54     25.30 o 
 -19   3  19       19.52      -29.28     21.99 o 
 -17   3  19       74.70       71.90     26.90 o 
 -15   3  19       65.89       76.31     25.90 o 
 -13   3  19       19.10       11.79     25.95 o 
 -11   3  19      102.02       55.86     27.41 o 
 -24   4  19      132.56      119.13     31.09 o 
 -22   4  19       94.91       81.73     27.73 o 
 -20   4  19       69.47       63.78     26.91 o 
 -18   4  19      207.40      247.50     32.55 o 
 -16   4  19      157.60      145.42     30.92 o 
 -14   4  19       27.73      -19.13     23.75 o 
 -12   4  19       45.60      -28.90     23.65 o 
 -23   5  19       49.78       44.22     26.91 o 
 -21   5  19       56.36       78.27     27.37 o 
 -19   5  19       15.19       24.13     26.26 o 
 -17   5  19       83.55      120.40     30.23 o 
 -15   5  19      237.26      257.17     32.81 o 
 -13   5  19       18.44       -9.80     31.05 o 
 -24   0  20      398.63      281.73     56.08 o 
 -22   0  20     1163.40     1164.31     80.11 o 
 -20   0  20      521.61      610.20     66.76 o 
 -18   0  20      156.87      291.08     58.75 o 
 -16   0  20      436.48      396.56     62.76 o 
 -14   0  20      501.43      424.60     65.43 o 
 -12   0  20      978.18      931.98     78.78 o 
 -25   1  20       13.63      -11.70     30.17 o 
 -23   1  20      586.53      539.99     52.07 o 
 -21   1  20      662.27      643.94    118.83 o 
 -19   1  20       34.48       70.77     34.93 o 
 -17   1  20      187.10      176.00     38.71 o 
 -15   1  20      356.30      327.43     44.25 o 
 -13   1  20      374.31      301.73     32.98 o 
 -24   2  20      160.64      216.37     40.47 o 
 -22   2  20      154.32      156.12     36.79 o 
 -20   2  20      102.85      117.21     35.40 o 
 -18   2  20      223.41      220.79     31.00 o 
 -16   2  20       95.94       99.13     29.02 o 
 -14   2  20        3.40      -36.78     25.27 o 
 -23   3  20      728.20      758.61     42.22 o 
 -21   3  20      294.27      346.34     33.23 o 
 -19   3  20      237.71      288.11     33.60 o 
 -17   3  20      631.54      715.84     45.60 o 
 -15   3  20       37.50       -5.01     27.36 o 
 -22   4  20      929.65     1018.66     46.69 o 
 -20   4  20      417.43      480.39     40.85 o 
 -18   4  20      510.84      492.10     39.51 o 
 -16   4  20      717.74      764.60     42.62 o 
 -23   1  21       63.96       33.38     35.88 o 
 -21   1  21        1.36      -38.34     29.64 o 
 -19   1  21       13.79        8.10     35.84 o 
 -17   1  21        7.93      -30.90     33.95 o 
 -20   2  21       25.04      -15.36     32.10 o 
                                                 
